# Supplementary material for: Experience and memory of time and emotions two years after the start of the COVID-19 pandemic
Source: PLoS One. 2023 Sep 20;18(9):e0290697. doi: 10.1371/journal.pone.0290697 (PMC10511114; doi:10.1371/journal.pone.0290697)
Supplement: S1 Data — (XLSX) [file pone.0290697.s001.xlsx]

## Sheet: Fig1
Supporting information for Fig 1
1. T4 * BeforeDuring
Mesure: MEASURE_1
T4	BeforeDuring	Moyenne			Erreur standard	95% Intervalle de confiance
			Moyenne	Ecart type		Borne inférieure	Borne supérieure	N
T1 - Lockdown April 2020	Before	5.196	5.2	1.288	0.059	5.079	5.313	469
	Now	4.241	4.24	1.469	0.068	4.108	4.374	469
T2 - Lockdown Nov. 2020	Before	4.623	4.62	1.373	0.063	4.498	4.747	469
	Now	4.256	4.26	1.405	0.065	4.128	4.383	469
T3 - Lockdown April 2021	Before	4.682	4.68	1.336	0.062	4.561	4.804	469
	Now	4.286	4.29	1.428	0.066	4.156	4.415	469
T4 - Outside Lockdown June 2022	Before	5.171	5.17	1.35	0.062	5.048	5.293	469
	Now	4.382	4.38	1.424	0.066	4.252	4.511	469

## Sheet: FIg2
Supporting Information for Fig 2
T1_I1aTimeSpeedBefore
		Fréquence	Pourcentage	Pourcentage valide	Pourcentage cumulé
Valide	1	6	1.3	1.3	1.3
	2	5	1.1	1.1	2.3
	3	20	4.3	4.3	6.6
	4	114	24.3	24.3	30.9
	5	126	26.9	26.9	57.8
	6	111	23.7	23.7	81.4
	7	87	18.6	18.6	100
	Total	469	100	100
T1_I1bTimeSpeed
		Fréquence	Pourcentage	Pourcentage valide	Pourcentage cumulé
Valide	1	27	5.8	5.8	5.8
	2	30	6.4	6.4	12.2
	3	61	13	13	25.2
	4	154	32.8	32.8	58
	5	110	23.5	23.5	81.4
	6	56	11.9	11.9	93.4
	7	31	6.6	6.6	100
	Total	469	100	100
T2_I1bTimeSpeed
		Fréquence	Pourcentage	Pourcentage valide	Pourcentage cumulé
Valide	1	25	5.3	5.3	5.3
	2	21	4.5	4.5	9.8
	3	60	12.8	12.8	22.6
	4	177	37.7	37.7	60.3
	5	108	23	23	83.4
	6	45	9.6	9.6	93
	7	33	7	7	100
	Total	469	100	100
T3_I1bTimeSpeed
		Fréquence	Pourcentage	Pourcentage valide	Pourcentage cumulé
Valide	1	22	4.7	4.7	4.7
	2	25	5.3	5.3	10
	3	58	12.4	12.4	22.4
	4	181	38.6	38.6	61
	5	97	20.7	20.7	81.7
	6	47	10	10	91.7
	7	39	8.3	8.3	100
	Total	469	100	100
T4_I1TimeSpeed
		Fréquence	Pourcentage	Pourcentage valide	Pourcentage cumulé
Valide	1	20	4.3	4.3	4.3
	2	21	4.5	4.5	8.7
	3	54	11.5	11.5	20.3
	4	177	37.7	37.7	58
	5	103	22	22	80
	6	50	10.7	10.7	90.6
	7	44	9.4	9.4	100
	Total	469	100	100

## Sheet: Fig3
Supporting Information for Fig3
Group 1 at T4 PoT < 4
Group 2 at T4 PoT = 4
Group 3 et T4 Pot > 4
	Group 1 T4 - PoT < 4	Group 2 T4 - PoT = 4	Group 3
T1 - Before lockdown	5.14	4.919	5.477
T1 - Lockdown April 2020	3.564	4.22	4.58
T2 - Lockdown Nov. 2020	3.649	4.05	4.73
T3 - Lockdown April 2020	3.521	4.2	4.53
T4 - Outside Lockdown June 2022	2.351	3.99	5.7

## Sheet: Fig4
Supporting information for Fig 4
Time (PoT)
		Moyenne	Ecart type
Lock. April 2020	DifTimeT1_T1	0	0
Lock. Nov. 2020	DifTimeT2_T1	0.0149	1.6479
Lock. April 2021	DifTimeT3_T1	0.0448	1.60665
Out of Lock. June 2022	DifTimeT4_T1	0.1407	1.75455
Happiness
		Moyenne	Ecart type
Lock. April 2020	DifHappinessT1_T1	0	0
Lock. Nov. 2020	DifHappinessT2_T1	0.1543	1.28859
Lock. April 2021	DifHappinessT3_T1	0.2178	1.34556
Out of Lock. June 2022	DifHappinessT4_T1	0.5793	1.40766
Boredom
		Moyenne	Ecart type
Lock. April 2020	DifBoredomT1_T1	0	0
Lock. Nov. 2020	DifBoredomT2_T1	-0.0846	1.92916
Lock. April 2021	DifBoredomT3_T1	-0.0888	2.01281
Out of Lock. June 2022	DifBoredomT4_T1	-0.814	2.03342
Sleep
		Moyenne	Ecart type
Lock. April 2020	DifSleepT1_T1	0	0
Lock. Nov. 2020	DifSleepT2_T1	0.2903	1.58096
Lock. April 2021	DifSleepT3_T1	0.2585	1.68323
Out of Lock. June 2022	DifSleepT4_T1	0.4174	1.67837
Life rythm
		Moyenne	Ecart type
Lock. April 2020	DiLifeRythmT1_T1	0	0
Lock. Nov. 2020	DiLifeRythmT2_T1	0.5636	1.74858
Lock. April 2021	DiLifeRythmT3_T1	0.4407	1.799
Out of Lock. June 2022	DiLifeRythmT4_T1	0.536	1.79371
Depression
		Moyenne	Ecart type
Lock. April 2020	difBDI_T1T1	0	0
Lock. Nov. 2020	difBDI_T2T1	0.5855	4.71907
Lock. April 2021	difBDI_T3T1	0.364	4.75223
Out of Lock. June 2022	difBDI_T4T1	0.1075	4.95646
Anxiety
		Moyenne	Ecart type
Lock. April 2020	difSTAI_T1T1	0	4.466
Lock. Nov. 2020	difSTAI_T2T1	0.256	4.518
Lock. April 2021	difSTAI_T3T1	-0.046	4.763
Out of Lock. June 2022	difSTAI_T4T1	-0.919	4.629

## Sheet: Fig5
Supporting Information for Fig 5
1_ no depressive		2_midl depression	3_moderate depression	4-severe depression
T1_DepressionSeverityScore [0&lt;4 (not depressive) = 1, 4&lt;7 (mild depression) = 2, 8&lt;15 (moderate depression) = 3, &gt;16 (severe depression) = 4]
		Pourcentage	Pourcentage cumulé
Valide	1	59	59	1	59
	2	19.1	78.1	2	19.1
	3	15.8	93.9	3_4	21.9
	4	6.1	100
		100
T2_DepressionSeverityScore [0&lt;4 (not depressive) = 1, 4&lt;7 (mild depression) = 2, 8&lt;15 (moderate depression) = 3, &gt;16 (severe depression) = 4]
		Pourcentage	Pourcentage cumulé
Valide	1	54.7	54.7	1	54.7
	2	18.9	73.6	2	18.9
	3	18	91.6	3_4	26.4
	4	8.4	100
		100
T3_DepressionSeverityScore [0&lt;4 (not depressive) = 1, 4&lt;7 (mild depression) = 2, 8&lt;15 (moderate depression) = 3, &gt;16 (severe depression) = 4]
		Pourcentage	Pourcentage cumulé
Valide	1	54.5	54.5	1	54.5
	2	17.4	71.9	2	17.4
	3	21.1	93	3_4	28.1
	4	7	100
		100
T4_DepressionSeverityScore
		Pourcentage	Pourcentage cumulé
Valide	1	57.7	57.7	1	57.7
	2	16.4	74.1	2	16.4
	3	19	93.1	3_4	25.9
	4	7	100
		100

## Sheet: Fig7
Supporting information for Fig 7
	Moyenne	Moyenne	Ecart type	N
T1 - Lockdown April 2020	Experienced	4.24	1.469	469
	Remembered June 2022	4.82	1.33	469
T2 - Lockdown November 2020	Experienced	4.26	1.405	469
	Remembered June 2022	4	1.59	469
T3 - Lockdown April 2021	Experienced	4.29	1.428	469
	Remembered June 2022	4.33	1.374	469

## Sheet: Fig8
Supporting information for Fig 8
Survey June 2022
Dif_T1remembered-T1experienced lockdown April 2020
	RealC1&MemoryC1	Inversion remembered - experienced
		Moyenne	Ecart type	N
	Time	0.5821	1.8868	469
	Sleep	0.3433	1.57419	469
	Life rythm	0.3348	1.76652	469
	Boredom	-0.4009	1.92855	469
	Happiness	-0.1876	1.49035	469
	Sadness	-0.145	1.76028	469
	Fear	-0.452	1.85947	469
	Anger	-0.2132	1.85631	469
	Low arousal	-0.1962	1.66664	469
	High arousal	-0.1023	1.73765	469
	Anxiety	-0.2324	1.72195	469
