# Supplementary material for: Experience and memory of time and emotions two years after the start of the COVID-19 pandemic
Source: PLoS One. 2023 Sep 20;18(9):e0290697. doi: 10.1371/journal.pone.0290697 (PMC10511114; doi:10.1371/journal.pone.0290697)
Supplement: S1 Dataset — (XLSX) [file pone.0290697.s002.xlsx]

## Sheet: BasicDataSet
ID_recode	study_part 1	T1_B1Age	B2Sex	B4EducationDegree	T1_G1aHappyBefore	T1_G1bAngerBefore	T1_G1cFearBefore	T1_G1dJoyBefore	T1_G1eAnxietyBefore	T1_G1fSadBefore	T1_G1gArousalBefore	T1_G1hCalmBefore	T1_G1iBoredomBefore	T1_G1mActivityAttentionBefore	T1_G1nTimeForSelfBefore	T1_G2aHappyDuring	T1_G2bAngerDuring	T1_G2cFearDuring	T1_G2dJoyDuring	T1_G2eAnxietyDuring	T1_G2fSadDuring	T1_G2gArousalDuring	T1_G2hCalmDuring	T1_G2iBoredomDuring	T1_G2mActivityAttention	T1_G1nTimeForSelfBefore	T1_G3aHappyNow	T1_G3bAngerNow	T1_G3cFearNow	T1_G3dJoyNow	T1_G3eAnxietyNow	T1_G3fSadNow	T1_G3gArousalNow	T1_G3hCalmNow	T1_G3iBoredomNow	T1_G3mActivityAttentionNow	T1_G3nTimeForSelfNow	T1_H1aSleepBefore	T1_H1bSleepDuring	T1_H1cRhythmBefore	T1_H1dRhythmDuring	T1_I1aTimeSpeedBefore	T1_I1aInvertedTimeSpeedBefore	T1_I1bTimeSpeedDuring	T1_I1bInvertedTimeSpeedDuring	T1_I1cTimeSpeedNow	T1_I1cInvertedTimeSpeedNow	T1_I1dTimeSpeedGeneral	T1_I1dInvertedTimeSpeedGeneral
1	1	38	2	14	2	5	5	2	5	5	4	2	1	2	3	2	7	6	2	5	6	3	2	1	5	3	2	7	7	2	7	5	3	1	1	2	2	1	1	6	1	7	1	1	7	1	7	2	6
2	1	40	2	12	5	3	2	5	3	3	5	5	4	2	3	5	2	4	5	3	1	4	4	1	6	6	5	2	4	5	3	1	5	5	1	6	6	2	2	6	6	6	2	4	4	4	4	5	3
3	1	71	2	14	4	1	1	4	2	4	2	4	2	6	7	4	1	2	4	2	2	2	4	2	6	7	4	1	1	1	1	1	1	7	1	7	7	6	6	6	6	5	3	5	3	5	3	5	3
4	1	30	1	17	6	2	1	7	4	1	7	6	1	7	3	5	1	2	6	4	1	5	5	1	7	5	7	1	2	7	4	1	7	5	1	7	4	7	7	6	6	7	1	7	1	7	1	7	1
5	1	31	2	8	4	4	4	4	4	4	4	4	3	1	4	3	3	5	4	6	4	4	3	2	2	2	4	3	5	4	3	3	4	3	2	3	3	4	3	4	4	4	4	4	4	4	4	4	4
6	1	51	2	14	6	5	4	6	5	3	6	5	3	5	4	5	7	7	3	6	5	5	4	5	2	5	4	4	4	4	4	4	4	4	4	4	4	7	7	7	7	5	3	7	1	7	1	7	1
7	1	57	1	8	5	1	1	5	2	2	4	5	2	6	6	1	5	1	4	1	1	6	4	7	4	7	3	3	7	4	7	6	7	4	7	4	7	4	1	7	7	7	1	1	7	1	7	1	7
8	1	35	2	15	5	2	6	4	4	2	3	5	4	4	2	6	2	6	5	4	3	4	3	1	6	5	6	3	5	4	3	3	5	4	3	4	4	7	7	6	6	5	3	5	3	5	3	5	3
9	1	26	1	15	5	1	1	6	1	2	4	4	3	5	2	6	1	4	6	1	1	4	7	4	4	7	6	1	1	5	1	1	3	7	3	3	7	5	7	6	4	6	2	5	3	4	4	6	2
10	1	75	2	8	5	4	2	4	5	4	3	3	3	4	3	3	3	4	3	5	4	2	2	3	3	3	3	3	3	3	5	4	4	4	4	4	3	4	2	4	2	3	5	2	6	2	6	2	6
11	1	58	2	8	5	4	3	5	4	3	4	4	4	5	5	5	4	4	5	4	4	4	5	4	4	4	5	3	3	5	3	3	3	5	3	5	5	7	7	7	6	4	4	4	4	4	4	4	4
12	1	74	1	14	4	2	1	4	3	3	5	4	1	4	5	3	7	7	2	7	5	1	1	2	4	5	2	7	7	1	7	6	3	1	2	4	4	3	3	3	4	3	5	3	5	3	5	3	5
13	1	42	2	14	5	3	3	5	3	2	3	5	4	5	5	4	4	5	5	5	2	3	4	4	3	3	5	4	4	5	4	2	2	5	3	4	4	6	6	6	6	5	3	5	3	5	3	5	3
14	1	70	1	7	7	1	1	7	1	1	1	7	1	7	7	7	7	1	7	3	1	1	7	1	7	1	7	7	1	7	5	4	1	7	1	1	1	7	7	1	1	7	1	1	7	5	3	5	3
15	1	69	1	14	7	3	1	7	2	1	6	6	3	7	7	7	2	3	7	1	1	6	6	2	7	7	7	1	1	7	1	1	7	6	2	7	7	6	7	7	7	7	1	7	1	7	1	7	1
16	1	50	1	12	5	3	2	4	3	3	2	4	4	5	5	4	4	3	3	3	3	2	4	6	5	5	4	3	2	3	2	3	2	5	6	5	5	3	3	2	2	5	3	3	5	3	5	4	4
17	1	70	1	16	6	2	2	6	2	2	5	4	1	7	6	5	2	3	4	3	2	4	4	2	7	7	5	1	1	4	2	4	6	2	1	7	6	5	5	3	6	7	1	5	3	5	3	7	1
18	1	52	2	8	4	4	4	4	4	4	4	4	4	4	4	4	4	4	4	4	4	4	4	4	4	4	3	4	4	3	4	5	2	2	1	6	2	3	3	6	6	7	1	7	1	7	1	7	1
19	1	23	1	16	5	4	6	6	7	5	4	3	2	4	4	7	6	7	7	7	3	6	6	3	5	5	7	1	5	7	5	2	3	4	1	6	5	6	5	7	6	4	4	7	1	6	2	6	2
20	1	22	2	15	3	5	2	3	7	4	3	3	2	3	3	3	2	4	3	6	3	2	3	1	3	4	2	3	4	2	6	2	3	2	2	3	4	7	5	7	5	1	7	7	1	6	2	4	4
21	1	49	2	14	5	2	1	6	2	1	5	5	2	5	5	5	3	3	5	3	2	4	4	3	5	5	5	2	2	6	2	1	4	5	2	4	4	5	3	6	5	6	2	5	3	5	3	5	3
22	1	47	2	16	4	4	4	4	4	4	4	4	4	4	4	4	4	5	4	5	4	4	3	4	4	4	4	4	5	4	5	4	4	4	2	4	4	7	5	3	3	4	4	4	4	4	4	4	4
23	1	25	2	17	5	1	1	5	2	1	3	3	3	4	5	5	1	1	4	1	1	2	3	1	4	5	5	1	1	1	1	1	3	3	1	4	4	5	5	5	5	4	4	6	2	6	2	5	3
24	1	60	1	8	4	5	4	4	6	6	4	2	2	2	2	6	1	3	5	2	1	1	6	2	3	2	6	1	2	5	1	1	2	6	1	5	5	2	5	6	2	3	5	5	3	5	3	3	5
25	1	26	1	12	4	2	3	3	4	3	3	3	2	4	5	3	4	4	2	5	3	4	3	6	4	6	3	4	4	3	6	3	4	4	7	4	7	5	3	7	3	6	2	2	6	2	6	5	3
26	1	53	2	15	5	3	1	3	3	3	1	3	1	5	3	6	1	4	3	4	3	1	5	1	7	7	4	1	4	3	4	3	1	4	1	7	7	6	6	7	7	5	3	6	2	5	3	6	2
27	1	68	2	12	5	2	6	5	5	2	2	2	3	5	5	3	4	5	4	4	3	3	4	4	4	4	4	5	5	4	6	3	3	3	3	3	3	4	4	5	4	4	4	4	4	4	4	4	4
28	1	47	2	16	5	1	2	5	3	1	5	6	2	7	5	5	1	1	4	3	1	6	5	1	6	6	5	1	2	5	2	1	5	6	2	5	6	6	6	5	5	5	3	3	5	3	5	4	4
29	1	28	1	8	4	2	2	4	6	6	6	2	2	2	7	2	4	4	1	6	4	4	1	6	6	5	2	1	1	2	5	5	4	1	1	1	1	4	2	6	2	4	4	1	7	3	5	5	3
30	1	73	2	14	6	3	3	5	2	2	4	5	1	5	5	4	4	5	4	3	2	5	5	3	6	7	5	2	3	4	2	2	5	5	3	4	6	4	4	6	5	6	2	4	4	4	4	5	3
31	1	52	2	12	4	2	1	5	1	2	2	4	1	5	3	3	3	3	3	2	2	2	2	5	3	7	4	2	2	3	2	1	3	4	3	5	7	5	4	6	6	6	2	4	4	4	4	5	3
32	1	44	2	14	2	5	2	3	2	4	5	4	6	7	2	5	5	2	4	2	2	7	7	1	7	6	2	5	2	4	2	2	7	7	1	6	6	2	5	6	5	1	7	7	1	4	4	3	5
33	1	61	2	9	5	4	2	5	2	2	4	5	1	6	6	4	3	1	4	1	1	5	6	1	6	6	4	1	1	4	1	1	5	6	1	6	6	6	6	5	5	6	2	5	3	5	3	5	3
34	1	57	1	17	6	1	1	6	1	1	4	6	2	7	6	6	1	2	6	2	7	5	5	2	7	7	6	1	2	6	1	1	6	6	1	6	7	6	6	7	7	6	2	6	2	6	2	6	2
35	1	58	2	17	7	1	1	7	1	1	7	5	5	5	6	7	4	1	7	3	3	1	5	5	6	6	7	1	1	7	1	5	5	6	5	5	5	4	6	6	6	5	3	5	3	5	3	5	3
36	1	54	2	14	4	4	4	4	4	4	4	4	4	4	4	4	4	4	4	4	4	4	4	4	4	4	4	4	4	4	4	4	4	4	4	4	4	4	4	4	4	4	4	4	4	4	4	4	4
37	1	53	2	12	6	3	3	6	4	2	6	6	3	3	3	5	1	4	5	1	1	5	6	5	2	7	6	1	2	5	2	1	4	7	5	3	7	3	6	7	6	7	1	5	3	5	3	6	2
38	1	60	2	16	6	4	1	6	1	1	5	6	1	5	6	5	5	3	4	3	2	4	6	2	6	6	6	3	1	5	1	1	4	6	2	6	6	6	6	4	4	3	5	3	5	3	5	3	5
39	1	22	1	15	4	4	4	5	3	4	5	4	4	5	3	5	3	4	5	4	4	5	3	4	5	4	3	5	5	4	5	4	4	5	3	4	5	4	3	7	2	4	4	4	4	4	4	4	4
40	1	28	1	17	5	3	2	5	3	3	5	4	2	4	3	4	3	5	3	5	3	2	4	5	4	7	3	1	2	3	2	3	3	5	5	2	5	5	4	6	3	5	3	3	5	4	4	5	3
41	1	33	1	8	5	3	1	5	2	2	2	5	1	5	6	4	4	5	5	4	2	3	3	1	4	1	5	1	4	4	3	4	3	3	1	5	1	3	3	1	3	6	2	7	1	7	1	7	1
42	1	60	1	14	4	4	4	5	4	3	4	4	3	7	6	4	4	4	4	5	4	3	4	5	5	4	3	3	4	3	3	4	3	4	3	3	4	3	5	3	5	4	4	5	3	4	4	4	4
43	1	25	1	17	4	5	4	4	4	4	3	2	4	3	3	6	3	3	6	3	2	5	6	1	6	6	6	3	3	6	3	3	5	6	1	6	6	3	6	6	6	3	5	6	2	6	2	5	3
44	1	42	2	14	6	5	4	5	5	4	5	4	2	6	6	5	6	5	5	5	5	5	5	3	3	5	5	5	4	5	5	5	4	4	2	3	6	5	6	5	4	6	2	5	3	4	4	4	4
45	1	39	1	14	3	2	4	3	2	1	5	5	2	1	2	3	1	2	2	4	2	1	2	3	3	2	3	2	2	3	1	1	2	4	5	4	3	5	5	7	7	6	2	4	4	5	3	4	4
46	1	34	1	17	5	3	3	4	3	3	4	4	3	5	3	4	3	4	4	4	3	3	4	4	4	5	4	2	3	4	3	3	3	4	2	3	4	4	4	4	4	5	3	4	4	4	4	4	4
47	1	45	2	14	7	1	1	7	1	1	1	7	1	7	7	4	7	7	4	7	6	7	4	5	4	7	4	7	7	4	7	7	7	4	4	6	7	7	4	7	7	7	1	1	7	4	4	4	4
48	1	41	1	12	4	5	5	5	5	5	5	1	3	5	4	1	7	7	4	6	5	5	1	2	3	3	4	5	5	4	6	4	5	2	2	3	3	2	2	2	2	4	4	4	4	4	4	4	4
49	1	55	2	8	6	4	3	6	2	2	6	5	1	6	6	3	6	6	2	5	4	3	3	3	3	3	4	6	6	3	3	3	3	3	3	3	3	1	5	7	7	7	1	2	6	2	6	4	4
50	1	31	2	8	4	4	4	4	3	4	4	4	3	4	5	4	4	4	4	4	4	4	4	4	4	4	4	4	4	4	4	4	4	4	4	4	4	4	4	4	4	4	4	4	4	4	4	4	4
51	1	29	1	12	5	3	4	5	6	4	6	4	6	6	6	5	3	4	5	5	3	5	5	4	6	6	5	1	3	4	4	1	4	4	1	4	4	1	1	7	7	4	4	5	3	5	3	4	4
52	1	59	1	8	6	1	1	5	1	1	1	4	5	5	5	6	1	1	4	1	1	1	4	1	1	1	6	1	1	5	1	1	4	5	1	1	1	3	3	1	1	4	4	4	4	4	4	5	3
53	1	26	2	14	6	5	3	6	6	1	6	7	1	7	7	6	5	4	6	6	1	6	7	2	7	7	6	5	5	7	6	1	5	6	1	7	7	6	6	6	6	6	2	6	2	6	2	6	2
54	1	70	1	12	6	1	1	6	1	1	6	6	1	6	6	5	3	1	5	1	1	4	6	5	3	6	5	2	1	3	1	1	5	6	1	6	1	6	6	3	5	7	1	4	4	4	4	6	2
55	1	59	2	8	6	3	4	7	3	3	4	6	3	5	5	6	7	7	5	5	3	4	5	2	5	5	6	4	6	5	5	3	5	5	4	4	4	5	5	5	5	6	2	6	2	6	2	6	2
56	1	60	1	17	1	1	1	1	2	3	3	3	1	1	1	1	1	1	1	1	1	1	1	1	1	1	1	1	1	1	1	1	1	1	1	1	1	3	3	3	3	3	5	3	5	3	5	3	5
57	1	27	2	12	7	1	1	7	1	1	5	7	1	7	5	7	1	1	7	1	1	5	7	1	5	6	7	1	1	7	1	1	5	7	1	5	6	7	7	7	7	4	4	4	4	4	4	4	4
58	1	43	1	17	1	2	2	1	2	4	1	5	5	3	5	1	3	3	1	4	4	1	4	4	1	5	1	2	2	1	4	4	1	4	4	1	5	2	2	2	2	6	2	6	2	6	2	6	2
59	1	72	1	8	6	5	3	5	6	4	4	3	1	6	5	3	3	6	4	6	4	5	2	1	6	5	3	4	6	3	6	4	5	4	1	6	4	3	3	6	6	4	4	4	4	4	4	4	4
60	1	38	2	14	5	5	3	5	3	3	5	4	1	7	5	5	3	2	5	2	2	5	5	1	5	3	6	1	1	5	1	1	4	5	1	7	5	7	7	5	7	5	3	5	3	4	4	5	3
61	1	28	1	8	7	1	1	7	2	1	1	5	1	3	5	7	1	1	7	1	1	1	5	1	3	5	7	1	1	7	1	1	1	5	1	4	5	7	7	7	7	7	1	7	1	7	1	7	1
62	1	62	1	8	6	2	2	6	4	2	4	4	2	6	6	4	4	5	4	5	4	5	3	4	6	3	5	3	4	5	4	3	4	4	5	5	3	4	4	3	3	5	3	5	3	5	3	5	3
63	1	50	1	12	6	4	7	5	6	5	5	5	7	6	4	6	6	7	6	6	6	6	7	7	6	6	7	3	7	7	6	7	7	7	5	7	7	7	7	7	6	6	2	6	2	6	2	6	2
64	1	74	2	16	4	2	2	4	2	2	2	5	3	5	5	4	2	3	2	4	3	2	5	6	4	6	4	1	1	2	2	1	3	4	3	3	5	3	3	6	6	5	3	4	4	4	4	5	3
65	1	49	1	12	6	4	4	6	1	1	4	7	1	4	4	6	1	4	6	2	1	4	6	1	4	4	6	1	2	6	2	1	4	7	1	4	4	7	7	7	7	6	2	6	2	6	2	6	2
66	1	37	2	17	5	5	3	5	3	3	4	4	4	4	4	5	4	4	5	4	4	3	5	4	4	4	4	5	5	4	5	4	4	4	3	5	4	6	5	6	6	4	4	4	4	4	4	4	4
67	1	72	1	8	6	1	1	5	4	1	5	6	1	5	5	3	5	6	4	6	3	2	3	6	7	6	5	5	6	3	7	4	3	4	5	7	6	7	5	3	6	7	1	4	4	5	3	6	2
68	1	72	2	15	5	2	1	5	1	1	1	4	1	4	1	4	1	1	4	1	1	1	5	1	4	4	5	1	1	5	1	1	1	4	1	4	4	6	6	6	6	4	4	4	4	4	4	4	4
69	1	63	2	14	4	2	6	3	6	3	5	4	2	6	6	4	2	6	3	3	3	6	4	2	6	6	4	2	6	3	6	3	6	4	2	6	6	5	5	7	7	5	3	5	3	5	3	5	3
70	1	49	1	8	5	2	1	5	1	3	1	5	1	5	4	5	2	2	5	2	2	1	5	2	4	4	5	1	2	4	1	2	1	5	1	5	5	4	4	4	4	6	2	4	4	6	2	5	3
71	1	40	2	12	4	3	5	4	3	6	5	4	3	4	3	2	4	5	3	3	4	5	4	4	4	3	4	4	4	3	5	5	3	3	4	3	5	6	3	5	3	4	4	4	4	5	3	5	3
72	1	53	1	9	4	4	4	4	5	3	4	5	3	1	5	2	4	4	4	6	5	1	2	6	4	3	4	1	1	2	4	1	1	4	5	1	4	6	3	6	3	6	2	2	6	4	4	4	4
73	1	45	2	16	6	4	3	5	3	3	5	4	3	4	3	3	5	5	3	5	5	2	2	5	5	4	4	6	5	3	3	3	3	3	5	4	5	5	5	6	5	6	2	3	5	3	5	3	5
74	1	72	1	8	5	1	1	3	4	3	4	4	5	2	5	1	6	7	1	7	7	7	1	7	1	1	1	7	7	1	7	7	7	1	7	1	1	5	2	6	2	4	4	1	7	1	7	1	7
75	1	31	1	12	5	4	4	5	4	2	2	3	3	5	4	3	5	5	4	4	4	2	4	6	2	5	3	3	4	4	4	3	2	4	5	6	5	5	5	5	2	5	3	3	5	4	4	3	5
76	1	55	1	16	7	1	2	7	3	2	4	5	1	6	3	6	2	2	6	2	1	4	5	1	7	6	6	1	1	6	1	1	4	5	1	5	5	4	4	2	4	7	1	7	1	7	1	7	1
77	1	40	2	14	7	1	1	7	1	1	4	6	1	1	4	7	1	1	7	1	1	4	4	1	1	7	7	1	1	7	1	1	4	4	1	2	7	4	4	7	7	4	4	4	4	4	4	4	4
78	1	27	1	17	6	5	4	6	6	3	5	4	3	6	6	6	4	4	6	4	3	4	6	3	5	6	6	2	2	6	2	2	2	6	2	2	2	7	7	7	5	3	5	7	1	7	1	5	3
79	1	58	2	12	5	2	2	5	4	4	5	3	1	6	6	4	1	3	4	4	5	4	4	2	5	5	4	1	2	4	4	4	3	5	2	6	6	6	5	4	5	7	1	5	3	3	5	5	3
80	1	50	1	20	4	7	7	4	7	7	5	4	1	7	7	5	2	7	4	7	2	2	6	1	7	7	4	1	7	3	7	2	2	5	1	7	7	1	1	7	5	7	1	7	1	7	1	7	1
81	1	21	2	14	6	2	2	6	1	1	2	6	3	4	1	6	2	2	6	1	1	2	6	4	6	7	7	2	1	6	1	1	1	5	4	6	7	6	7	5	4	7	1	7	1	7	1	7	1
82	1	26	1	17	3	2	1	3	3	5	2	4	1	6	6	2	6	3	2	6	7	1	4	6	2	6	2	4	2	2	4	6	1	3	6	6	6	6	3	7	1	6	2	2	6	3	5	5	3
83	1	34	1	15	7	2	3	7	4	2	3	5	1	7	3	7	1	3	7	3	2	4	7	1	7	7	7	1	1	7	1	1	7	7	1	7	7	7	7	7	7	7	1	7	1	7	1	7	1
84	1	45	2	12	5	4	3	5	3	3	3	5	2	5	5	5	4	4	4	4	4	4	4	3	4	4	5	3	3	4	3	3	3	3	3	3	3	5	5	5	5	5	3	5	3	5	3	5	3
85	1	26	2	17	3	2	6	4	4	5	5	5	5	3	3	3	5	4	4	4	2	3	3	3	4	4	4	2	5	7	5	4	4	4	3	6	5	3	6	4	5	4	4	3	5	3	5	3	5
86	1	31	1	17	6	2	4	5	6	2	7	6	2	5	2	5	4	3	5	6	2	4	5	4	5	6	7	1	1	7	2	1	3	7	2	6	6	3	1	1	6	7	1	3	5	4	4	5	3
87	1	28	1	14	5	4	4	4	3	3	3	5	3	4	4	4	5	5	3	4	4	3	3	6	4	3	4	3	5	4	5	4	2	4	6	4	4	4	4	4	5	5	3	4	4	4	4	4	4
88	1	21	2	12	6	1	2	5	2	1	1	5	3	1	6	5	1	2	5	2	1	1	5	1	1	1	7	1	1	6	1	1	1	1	1	1	1	7	6	7	2	4	4	6	2	6	2	3	5
89	1	48	2	14	5	2	2	5	2	2	4	5	2	6	5	4	4	4	4	4	3	3	3	5	3	4	5	3	3	4	3	2	3	3	2	3	4	6	4	4	2	5	3	3	5	3	5	5	3
90	1	55	2	8	6	1	6	5	4	1	4	4	4	6	4	4	3	6	4	5	1	4	4	3	4	4	5	1	6	4	4	1	5	4	4	5	4	4	4	4	4	7	1	3	5	3	5	6	2
91	1	62	2	8	7	4	4	7	5	4	4	5	1	5	5	6	4	5	6	5	4	3	5	1	5	6	7	4	4	7	4	4	4	5	1	6	6	2	2	6	3	7	1	7	1	7	1	7	1
92	1	43	2	17	5	4	3	4	3	7	4	4	5	4	5	4	5	5	3	3	4	5	5	4	5	4	5	5	4	4	5	5	4	4	3	4	5	4	5	5	4	3	5	4	4	4	4	5	3
93	1	33	2	14	6	1	1	6	2	2	4	6	2	7	7	2	3	1	1	2	3	2	5	6	6	7	2	1	1	1	2	2	1	6	7	4	7	2	2	7	6	5	3	4	4	4	4	4	4
94	1	23	2	16	6	1	1	5	1	1	4	5	3	5	2	6	1	1	6	1	1	4	4	4	4	7	6	1	1	5	1	1	4	5	4	4	6	5	4	5	1	4	4	7	1	7	1	5	3
95	1	52	2	12	7	1	1	7	1	1	7	7	1	7	7	1	7	7	1	7	7	1	1	7	1	1	1	7	7	1	7	7	1	1	7	1	1	7	1	7	1	7	1	1	7	1	7	1	7
96	1	66	2	14	5	4	4	4	5	2	2	3	5	5	2	4	1	4	3	5	4	2	5	5	6	5	4	1	3	3	4	1	2	5	4	5	5	5	5	7	6	5	3	5	3	5	3	5	3
97	1	29	2	17	7	2	2	7	2	1	7	7	1	7	4	7	2	1	7	3	1	7	7	2	7	7	7	1	2	7	1	1	7	7	2	7	7	3	5	7	6	7	1	5	3	5	3	6	2
98	1	53	1	8	4	4	5	4	4	4	4	4	4	4	4	4	4	4	4	4	4	4	4	4	4	4	4	4	4	4	4	4	4	4	4	4	4	4	4	4	4	7	1	3	5	3	5	3	5
99	1	53	2	12	5	2	2	5	2	2	4	6	2	6	3	5	2	3	5	3	2	5	5	3	5	5	5	2	2	4	2	2	4	5	4	5	6	5	5	5	5	5	3	5	3	5	3	5	3
100	1	52	2	14	4	1	2	3	3	1	2	3	5	7	2	2	3	5	2	5	4	3	3	7	5	6	4	1	3	3	4	2	3	4	5	5	6	6	2	6	2	6	2	2	6	4	4	4	4
101	1	25	1	17	4	2	1	4	5	1	6	6	1	7	1	5	1	1	5	2	1	6	6	4	7	7	7	1	1	6	1	1	7	6	2	1	7	7	7	3	7	7	1	7	1	7	1	7	1
102	1	72	2	14	6	1	1	6	1	1	1	6	1	1	6	6	1	6	6	1	1	1	6	1	1	6	6	1	1	6	1	1	1	6	6	1	6	6	6	6	6	6	2	6	2	6	2	6	2
103	1	34	1	14	4	6	4	5	4	3	4	4	3	4	2	5	7	4	4	5	4	3	4	5	4	3	4	7	4	4	4	4	4	4	3	4	2	5	3	6	6	5	3	4	4	4	4	4	4
104	1	65	1	14	4	2	1	4	3	3	4	4	2	6	7	3	2	3	3	3	3	2	3	1	6	7	4	2	2	3	2	2	2	4	1	6	7	4	4	6	6	5	3	4	4	5	3	5	3
105	1	55	1	8	6	1	4	6	1	1	4	6	1	4	4	7	1	1	7	1	1	1	5	1	6	6	7	1	1	7	1	1	1	5	1	5	5	7	7	7	1	6	2	4	4	4	4	4	4
106	1	29	1	12	4	2	2	5	6	4	3	2	1	5	3	2	2	5	2	7	7	2	3	7	4	7	2	2	5	2	7	5	2	2	7	3	6	4	3	7	3	3	5	5	3	4	4	5	3
107	1	22	1	15	6	2	2	6	2	1	4	5	1	7	7	5	4	3	5	2	2	2	6	3	4	7	5	4	2	5	2	2	2	6	3	3	7	7	7	7	7	5	3	3	5	4	4	5	3
108	1	26	2	17	6	6	6	6	6	6	6	5	4	4	5	5	5	5	6	6	4	6	5	6	5	5	5	6	6	3	4	5	6	4	6	5	5	5	6	4	4	5	3	6	2	6	2	5	3
109	1	66	1	12	6	3	1	6	2	2	2	5	1	7	1	6	7	7	3	7	2	7	4	4	5	7	5	7	7	5	7	2	4	4	5	4	7	5	1	7	7	7	1	4	4	2	6	4	4
110	1	30	2	14	4	4	4	4	5	4	4	4	4	5	6	3	2	2	3	4	4	4	4	5	6	7	3	1	2	3	4	3	4	4	3	6	4	5	4	5	5	6	2	5	3	5	3	5	3
111	1	37	2	15	6	4	5	5	7	2	3	6	5	3	4	5	5	7	6	3	4	6	5	7	6	4	5	4	7	6	2	6	4	5	5	5	6	6	3	6	5	7	1	5	3	3	5	5	3
112	1	37	2	17	6	2	2	6	3	2	5	5	3	5	5	6	3	2	5	2	2	5	5	3	4	3	6	3	1	4	2	1	5	5	2	7	6	5	5	5	6	4	4	5	3	5	3	4	4
113	1	54	2	8	5	3	2	5	3	3	5	4	1	6	3	3	6	5	2	6	5	3	2	2	6	4	4	4	5	3	6	4	5	2	1	6	4	6	2	6	5	6	2	5	3	5	3	5	3
114	1	23	2	15	6	2	2	6	3	2	4	3	2	6	4	3	2	4	4	5	2	3	3	6	3	5	4	1	3	4	4	1	3	4	5	2	4	6	2	2	4	6	2	3	5	2	6	5	3
115	1	35	1	17	5	1	1	5	2	2	5	5	2	6	2	5	2	4	5	4	2	3	4	4	5	6	5	1	1	5	2	1	3	4	5	7	5	4	4	7	5	7	1	5	3	5	3	5	3
116	1	65	1	16	4	2	2	4	2	2	4	3	6	6	4	3	2	2	4	2	2	4	2	5	4	4	2	2	2	4	2	2	4	5	4	4	4	5	2	5	2	6	2	2	6	2	6	4	4
117	1	66	1	15	5	2	2	4	3	3	2	5	2	6	6	1	6	4	1	5	7	1	1	7	1	7	1	7	5	1	7	7	1	1	7	1	7	6	2	5	2	6	2	2	6	1	7	6	2
118	1	45	1	12	4	2	3	2	2	3	4	4	3	4	5	3	3	5	3	3	2	5	3	4	5	5	3	2	3	2	2	2	1	2	1	3	3	4	3	5	5	4	4	3	5	4	4	4	4
119	1	67	1	14	4	3	4	5	4	4	6	4	4	6	5	4	3	5	4	6	5	4	3	4	5	5	5	3	5	4	5	4	4	4	5	5	5	5	3	4	4	6	2	6	2	5	3	5	3
120	1	70	1	14	7	1	1	7	1	1	5	5	1	1	6	7	1	1	7	1	1	5	5	1	3	6	7	1	1	7	1	1	5	5	1	2	6	7	7	7	7	6	2	6	2	6	2	6	2
121	1	38	1	8	5	1	1	5	1	1	1	5	5	1	5	1	1	1	1	1	1	1	1	4	1	1	5	1	1	5	1	1	1	1	1	1	1	7	6	7	7	7	1	7	1	7	1	7	1
122	1	30	2	15	6	3	1	6	4	2	4	4	2	6	4	2	5	3	3	4	6	4	3	5	4	4	3	3	1	4	4	5	3	4	4	4	4	5	3	5	3	4	4	4	4	4	4	4	4
123	1	27	1	12	5	2	2	6	2	2	1	2	3	1	5	1	6	7	2	1	7	1	2	7	3	4	3	3	5	3	3	3	2	2	4	2	2	5	2	6	1	3	5	1	7	2	6	4	4
124	1	38	1	14	6	6	2	6	4	5	2	2	2	5	7	5	4	1	3	1	3	1	5	5	1	2	4	1	1	3	5	2	1	3	7	3	5	7	7	7	1	7	1	4	4	3	5	3	5
125	1	30	2	15	4	4	4	4	4	4	4	4	4	4	3	4	4	4	4	4	4	4	6	4	4	7	4	4	4	4	4	4	4	4	4	4	7	5	5	6	4	4	4	3	5	3	5	3	5
126	1	41	2	15	7	6	2	6	1	1	6	6	2	6	6	3	6	7	2	7	6	2	5	7	2	2	2	1	3	1	5	5	1	1	5	2	1	7	6	6	4	7	1	1	7	2	6	3	5
127	1	27	2	9	7	1	1	7	1	1	1	7	1	7	7	7	1	1	7	1	1	1	7	1	7	7	7	1	1	7	1	1	1	7	1	7	7	7	7	7	7	4	4	4	4	4	4	4	4
128	1	51	2	14	6	4	2	5	5	2	4	2	6	6	6	3	6	4	4	6	4	5	2	7	5	5	3	6	5	4	5	4	5	5	7	5	5	2	2	7	7	5	3	2	6	2	6	3	5
129	1	63	2	12	4	3	2	5	2	2	4	4	4	5	3	3	3	5	4	5	4	5	3	6	4	6	4	4	5	4	5	3	4	4	6	3	5	3	3	4	2	6	2	2	6	2	6	3	5
130	1	67	1	12	4	3	5	5	3	3	3	3	3	5	4	3	4	4	3	4	3	3	3	2	2	3	3	3	4	3	4	3	3	4	2	2	6	4	4	3	4	6	2	5	3	5	3	5	3
131	1	50	1	8	7	5	5	6	4	4	4	5	4	4	4	3	5	6	4	6	6	3	1	2	3	4	4	5	7	6	5	5	5	4	5	5	6	7	3	6	4	6	2	3	5	4	4	4	4
132	1	62	1	20	5	5	1	4	1	1	7	7	1	7	7	5	5	1	5	1	1	7	5	1	7	7	6	5	1	4	1	1	7	7	1	7	7	7	7	7	7	5	3	5	3	5	3	5	3
133	1	41	2	8	2	4	2	2	4	4	2	2	3	2	3	2	3	3	2	4	3	2	1	5	2	2	2	2	2	2	2	2	2	2	2	3	3	4	4	2	2	4	4	4	4	4	4	4	4
134	1	27	2	17	3	4	3	3	5	4	3	2	2	6	3	6	2	3	4	4	3	5	6	4	4	7	5	2	3	4	3	2	5	6	4	6	7	7	7	6	3	4	4	4	4	4	4	4	4
135	1	61	1	14	6	1	1	6	1	1	4	7	1	5	6	6	1	1	5	1	1	4	6	1	5	6	6	1	1	5	1	1	5	7	1	6	6	6	6	6	6	5	3	5	3	5	3	5	3
136	1	60	2	12	6	4	3	6	3	3	5	5	3	6	6	3	5	5	3	5	4	5	3	4	5	5	4	3	5	4	5	4	5	4	4	5	5	7	4	6	4	6	2	4	4	4	4	6	2
137	1	64	1	14	4	2	3	4	5	5	3	3	1	5	6	2	4	5	3	5	5	2	3	2	5	7	4	2	2	2	4	3	4	4	1	6	6	5	2	5	2	5	3	4	4	4	4	4	4
138	1	39	2	8	5	5	5	5	5	5	5	5	5	5	5	5	5	5	5	5	5	5	5	5	5	5	3	3	5	3	5	5	3	3	3	3	3	3	3	3	3	4	4	4	4	4	4	4	4
139	1	53	2	12	6	3	3	3	3	3	3	6	3	4	4	4	4	4	4	5	5	5	4	4	4	4	4	4	4	4	4	4	4	4	4	4	4	4	4	4	4	4	4	4	4	4	4	4	4
140	1	38	1	14	5	4	4	5	4	4	5	5	4	4	4	4	3	3	2	3	4	3	3	3	3	3	3	3	3	3	3	3	3	3	3	3	3	3	3	4	4	5	3	5	3	5	3	5	3
141	1	32	1	12	5	4	3	4	4	5	4	3	3	4	5	4	5	4	5	4	5	4	5	4	4	5	4	5	4	5	4	5	5	4	5	4	5	5	4	5	4	5	3	4	4	5	3	4	4
142	1	57	2	12	4	1	1	1	4	4	4	4	4	1	4	1	1	1	1	1	1	1	7	7	4	7	1	1	1	1	2	2	1	7	7	7	7	7	4	2	1	2	6	3	5	4	4	3	5
143	1	42	2	14	6	3	2	5	1	1	3	5	1	4	4	4	3	3	4	3	3	3	4	5	4	4	4	4	3	3	4	3	3	3	3	3	3	6	6	6	6	4	4	4	4	4	4	4	4
144	1	27	2	15	5	3	3	5	3	3	3	4	3	5	5	4	4	3	4	4	3	3	5	5	4	6	4	2	2	4	2	2	3	5	3	6	5	5	5	5	5	5	3	3	5	3	5	4	4
145	1	49	2	8	3	1	1	3	4	4	2	5	4	3	5	3	1	1	3	3	2	1	4	4	3	3	3	1	1	1	2	3	1	5	4	5	4	1	1	3	5	4	4	3	5	4	4	4	4
146	1	68	1	16	3	1	1	2	1	4	1	1	1	2	4	1	1	4	1	3	3	1	2	1	7	7	1	1	3	1	3	3	1	1	3	6	6	1	1	7	7	4	4	4	4	4	4	4	4
147	1	48	2	15	5	4	3	5	4	3	4	4	3	4	4	4	5	5	3	6	4	4	3	3	4	5	4	3	4	4	5	3	5	4	4	4	5	3	3	5	5	6	2	5	3	4	4	5	3
148	1	56	2	20	7	4	1	7	4	3	6	5	1	7	6	6	7	6	5	6	3	6	5	1	7	6	6	7	5	5	5	5	6	5	1	7	7	5	4	7	6	7	1	7	1	7	1	7	1
149	1	44	1	14	5	3	3	5	3	3	3	5	3	5	5	4	5	5	4	5	3	4	4	3	3	4	4	5	5	3	5	4	3	4	3	3	4	4	4	4	4	4	4	4	4	4	4	4	4
150	1	67	2	8	3	3	2	4	5	3	3	2	3	4	5	3	3	3	3	4	3	3	2	3	4	5	3	3	2	3	4	3	4	3	3	4	5	2	2	4	4	4	4	4	4	4	4	4	4
151	1	73	2	7	4	1	3	5	3	2	1	3	2	6	6	4	1	3	3	1	1	1	3	1	1	1	4	1	1	4	1	1	1	1	1	1	1	5	4	5	5	4	4	4	4	4	4	4	4
152	1	39	2	17	6	5	5	5	6	3	4	3	3	4	3	5	4	4	4	3	4	3	4	4	3	4	4	4	4	4	4	4	4	4	4	4	4	4	5	5	5	6	2	5	3	4	4	4	4
153	1	23	2	14	4	5	5	4	4	4	5	5	4	4	5	4	5	4	4	4	5	4	5	4	5	5	4	5	4	4	4	4	5	4	5	5	5	5	4	4	5	5	3	4	4	5	3	5	3
154	1	50	1	14	7	3	2	7	2	2	2	5	1	5	5	5	3	3	3	2	3	2	5	1	5	5	6	2	2	5	2	1	1	7	1	1	7	6	6	7	7	7	1	7	1	4	4	7	1
155	1	23	2	8	4	2	2	4	4	3	4	4	2	4	5	3	4	2	3	4	3	3	4	2	5	4	4	2	1	3	1	3	4	5	1	7	5	7	7	7	7	4	4	5	3	5	3	5	3
156	1	57	1	12	4	2	1	4	4	4	3	5	2	2	5	2	2	3	2	2	2	2	4	2	5	2	2	2	2	2	2	2	1	4	2	5	5	5	5	6	6	5	3	4	4	4	4	4	4
157	1	63	2	9	2	1	3	2	1	5	2	4	5	1	5	1	3	6	1	6	5	2	3	6	4	4	1	2	6	1	5	5	3	4	6	3	4	3	3	6	6	4	4	6	2	6	2	5	3
158	1	36	2	16	6	2	4	5	4	2	6	4	1	4	5	5	7	7	3	7	3	3	3	1	4	5	4	7	7	3	7	3	2	2	1	7	5	5	5	5	5	7	1	7	1	7	1	7	1
159	1	30	1	15	6	3	2	5	2	2	2	3	1	5	5	4	1	5	3	4	4	2	1	4	5	7	4	1	4	4	4	2	3	4	6	4	4	6	1	7	3	7	1	2	6	1	7	2	6
160	1	42	2	12	5	2	2	5	2	2	4	4	3	4	5	4	3	3	3	2	2	2	4	6	2	5	4	2	2	4	2	2	3	4	5	5	4	4	3	5	3	5	3	3	5	4	4	4	4
161	1	48	2	14	4	5	3	4	5	3	2	3	4	4	3	4	5	2	4	5	4	3	4	6	4	3	4	4	4	5	5	3	1	5	5	3	4	3	3	3	4	3	5	4	4	5	3	3	5
162	1	41	2	12	6	3	2	6	3	1	4	5	1	6	6	5	3	4	4	4	2	4	4	4	3	2	5	2	2	5	3	2	4	5	3	5	3	6	5	5	3	5	3	4	4	4	4	5	3
163	1	70	1	8	4	1	1	4	2	4	5	7	2	4	7	4	1	3	4	3	2	5	7	1	5	7	4	1	2	4	2	1	5	7	1	6	7	7	7	5	4	5	3	5	3	5	3	5	3
164	1	50	2	15	4	2	4	4	6	5	4	6	4	5	5	5	3	4	4	2	2	2	6	5	5	7	3	1	1	1	1	1	3	6	3	7	7	3	5	6	5	5	3	3	5	5	3	4	4
165	1	57	2	14	6	6	1	5	5	2	3	3	1	1	5	5	2	4	5	3	1	1	5	1	1	7	5	1	3	4	3	2	4	5	2	1	5	2	2	6	2	7	1	4	4	5	3	5	3
166	1	40	2	17	4	4	2	5	4	3	4	3	1	7	1	5	3	3	4	3	3	4	4	1	5	2	5	1	1	4	1	1	4	4	1	5	4	3	4	4	4	5	3	6	2	6	2	6	2
167	1	49	1	12	5	1	1	5	1	5	4	4	1	1	2	6	4	1	5	1	1	4	5	1	7	4	5	3	1	5	1	1	1	5	1	7	6	6	6	6	6	5	3	4	4	4	4	4	4
168	1	67	1	9	7	1	3	7	5	3	6	5	1	5	7	2	7	7	3	7	7	1	1	5	4	7	4	7	7	4	7	4	4	2	4	4	7	7	4	7	7	7	1	1	7	1	7	7	1
169	1	30	2	15	6	2	2	6	4	3	6	6	3	6	5	6	2	2	5	4	2	2	5	3	2	2	6	2	2	6	2	2	5	5	2	2	2	5	4	5	5	5	3	5	3	4	4	5	3
170	1	58	2	8	6	1	1	7	1	1	6	7	1	7	6	6	1	3	7	1	1	6	7	1	6	7	6	1	3	7	1	1	6	7	1	6	7	7	7	7	7	6	2	5	3	5	3	5	3
171	1	68	2	15	5	4	2	5	5	4	4	6	4	6	6	3	3	7	4	6	5	2	2	4	4	5	4	1	5	3	5	4	2	4	4	4	4	2	2	4	4	1	7	4	4	4	4	5	3
172	1	64	1	9	5	2	3	5	3	3	4	5	5	4	6	4	5	6	4	5	5	5	4	5	4	5	4	5	5	4	5	5	4	4	5	4	4	3	3	5	4	4	4	4	4	4	4	4	4
173	1	42	1	14	4	4	2	4	3	2	1	3	1	2	4	4	5	5	4	3	2	1	4	1	1	1	4	3	4	4	3	1	1	3	1	5	1	4	3	5	3	6	2	5	3	4	4	4	4
174	1	58	2	8	7	2	2	7	2	2	3	7	1	7	3	1	7	7	1	4	4	7	2	5	5	7	1	6	4	1	4	3	6	3	5	6	6	7	4	7	3	7	1	4	4	4	4	4	4
175	1	63	1	15	6	4	4	6	3	1	2	6	1	4	4	6	4	4	6	4	1	2	6	6	3	4	6	1	2	6	2	1	4	6	5	4	4	7	6	7	7	6	2	5	3	5	3	6	2
176	1	69	2	8	1	5	5	1	7	7	7	1	7	7	7	1	6	6	1	7	7	7	1	7	7	3	1	6	6	1	7	7	1	1	7	1	7	1	1	7	7	6	2	1	7	1	7	1	7
177	1	61	2	8	5	2	2	5	3	2	2	4	2	4	4	4	2	3	4	3	4	3	4	4	3	5	4	3	3	4	3	2	3	4	4	5	5	4	4	5	5	5	3	4	4	4	4	4	4
178	1	52	1	8	6	5	3	5	3	3	3	4	4	5	5	7	3	4	5	4	3	3	5	4	6	7	6	2	2	4	3	1	2	5	4	5	6	7	6	5	5	7	1	6	2	6	2	6	2
179	1	67	1	12	6	5	5	6	5	5	5	6	5	6	6	5	7	7	5	5	5	5	3	5	6	6	5	5	5	5	5	4	5	5	4	6	6	4	4	5	5	5	3	2	6	3	5	5	3
180	1	76	2	14	5	1	1	5	1	1	4	5	1	5	5	3	6	6	3	3	2	3	3	4	4	5	3	5	5	2	5	4	4	4	4	5	5	5	5	5	5	6	2	5	3	5	3	5	3
181	1	45	2	15	6	1	1	5	3	2	5	4	1	4	5	3	1	5	4	5	4	3	3	7	4	6	3	2	3	3	4	4	2	4	4	6	5	7	7	4	4	5	3	3	5	3	5	4	4
182	1	42	1	14	7	2	3	7	1	3	2	5	1	1	1	3	6	7	2	6	5	1	1	7	1	1	1	7	7	1	7	7	1	1	7	1	7	6	1	7	7	7	1	1	7	1	7	4	4
183	1	29	2	14	4	3	3	4	5	3	5	3	3	4	4	4	4	4	4	4	4	4	4	4	4	4	4	4	4	4	4	4	4	4	4	4	4	5	4	5	5	4	4	4	4	4	4	4	4
184	1	45	1	12	1	7	3	1	2	7	4	1	7	2	1	1	2	2	1	2	1	1	1	7	4	7	1	1	1	1	1	1	1	4	7	2	6	1	1	7	5	7	1	7	1	7	1	7	1
185	1	23	1	17	5	5	2	4	3	5	3	2	3	5	6	5	2	2	3	2	3	3	6	4	5	2	4	1	1	3	1	3	2	6	3	5	2	3	6	4	4	4	4	3	5	4	4	4	4
186	1	64	2	12	5	3	3	5	4	2	4	4	2	5	3	5	3	5	5	5	3	5	4	2	4	6	5	3	3	4	3	2	4	5	2	4	6	6	5	5	4	5	3	4	4	4	4	5	3
187	1	59	2	14	4	2	2	4	3	3	3	3	2	5	4	2	4	4	2	4	4	2	2	4	4	4	2	4	5	2	5	4	2	2	5	4	5	5	3	6	1	5	3	3	5	3	5	3	5
188	1	34	1	17	5	5	5	5	6	6	4	5	4	6	5	4	5	6	4	6	5	4	4	3	6	6	3	1	5	3	6	6	4	3	1	6	6	3	3	6	6	6	2	3	5	4	4	5	3
189	1	57	1	14	4	5	5	2	6	5	3	3	2	5	3	2	7	7	1	6	5	2	2	6	5	5	1	7	6	1	6	5	2	4	2	1	2	2	2	6	6	4	4	4	4	4	4	4	4
190	1	70	2	12	7	1	1	6	1	1	6	6	1	6	6	4	4	4	2	5	3	3	3	2	4	2	3	5	5	4	5	4	4	4	3	4	3	6	4	6	4	6	2	4	4	5	3	5	3
191	1	61	2	17	3	2	1	5	1	2	3	6	1	7	7	2	7	5	3	2	2	1	2	3	2	3	2	7	1	1	1	1	1	1	1	1	1	7	2	7	1	7	1	1	7	1	7	1	7
192	1	45	1	8	6	2	4	5	5	2	4	5	1	7	1	1	6	6	1	7	5	1	1	4	1	1	2	7	4	2	6	7	1	1	4	5	2	7	1	7	1	7	1	1	7	1	7	1	7
193	1	70	2	12	4	4	3	3	5	3	4	3	1	4	6	3	5	5	3	5	3	5	3	2	5	6	4	4	4	4	5	2	5	4	2	6	6	5	5	6	6	5	3	5	3	5	3	5	3
194	1	58	2	16	6	1	1	6	4	4	1	6	1	6	5	5	2	2	5	4	3	2	5	1	6	5	6	2	2	6	2	2	2	6	1	6	6	6	6	6	6	6	2	6	2	6	2	6	2
195	1	48	2	9	7	1	1	7	1	2	4	6	3	5	7	7	7	6	7	3	1	4	6	7	5	4	7	1	1	6	3	1	7	7	5	7	5	7	7	7	7	4	4	1	7	2	6	3	5
196	1	35	2	14	5	6	5	4	5	4	4	4	3	6	5	6	4	4	5	5	4	6	4	5	4	3	5	6	5	4	5	5	6	5	6	5	6	5	6	5	5	5	3	5	3	6	2	5	3
197	1	74	1	8	4	2	2	4	3	3	3	3	2	6	4	3	3	5	3	5	4	3	3	3	3	5	3	2	3	2	2	2	2	3	2	3	4	3	3	4	4	5	3	4	4	4	4	4	4
198	1	56	1	8	5	5	5	5	1	1	1	6	2	4	1	5	7	7	5	3	6	4	3	5	4	6	6	7	6	4	5	7	3	5	4	5	6	4	1	6	2	7	1	4	4	4	4	4	4
199	1	28	1	12	4	3	3	4	6	5	6	2	6	4	6	3	6	4	3	6	5	2	2	6	5	7	3	5	5	3	6	5	3	2	7	3	7	2	1	2	1	2	6	2	6	4	4	2	6
200	1	73	1	16	5	2	3	5	4	3	3	4	2	4	5	3	3	5	3	5	4	3	5	4	5	5	3	1	4	2	4	3	2	4	3	4	4	7	3	6	4	5	3	2	6	2	6	4	4
201	1	68	1	12	6	2	4	6	6	5	5	4	5	6	5	3	2	7	3	7	5	5	1	3	4	4	4	1	7	4	6	4	4	2	3	4	4	2	2	5	5	4	4	4	4	4	4	4	4
202	1	24	1	16	6	2	3	6	4	2	6	5	2	6	4	1	7	7	1	7	7	1	4	7	2	6	1	7	7	1	7	7	1	3	7	3	4	7	5	6	7	6	2	1	7	1	7	2	6
203	1	30	2	12	3	4	3	3	5	4	4	5	2	4	4	4	2	5	4	5	3	6	6	6	7	6	3	2	4	5	3	2	4	6	4	4	5	4	4	3	5	4	4	3	5	3	5	3	5
204	1	48	2	14	4	5	4	4	6	4	4	5	3	3	4	4	5	6	4	6	5	4	4	4	4	4	4	5	5	4	6	4	4	4	3	4	4	6	6	4	3	7	1	5	3	5	3	5	3
205	1	68	1	15	6	1	2	6	2	2	2	6	1	6	6	6	1	2	6	2	2	3	6	2	6	6	6	1	2	6	2	2	4	6	2	6	6	6	6	6	6	5	3	5	3	5	3	5	3
206	1	60	2	17	5	1	4	4	4	1	5	5	1	5	5	1	7	7	3	7	4	1	1	1	1	1	3	7	7	3	3	1	1	1	1	1	1	4	2	7	7	6	2	4	4	4	4	4	4
207	1	42	2	15	5	3	2	5	2	2	2	4	3	1	1	3	5	5	3	5	5	1	1	1	1	1	1	6	5	1	5	5	1	1	1	1	1	6	4	4	2	6	2	5	3	4	4	4	4
208	1	61	2	14	5	1	1	5	1	1	3	6	1	4	3	3	7	4	3	4	6	1	5	5	4	4	3	7	5	3	2	6	2	5	6	3	4	4	4	5	5	5	3	3	5	3	5	3	5
209	1	59	2	14	7	1	1	6	1	1	1	6	1	6	1	6	1	1	6	1	1	1	6	1	5	2	6	1	1	5	1	1	1	6	1	5	4	2	5	5	5	4	4	4	4	4	4	4	4
210	1	26	2	17	6	5	1	6	2	3	3	5	3	3	3	3	5	6	2	5	5	2	2	2	3	4	3	4	4	3	4	4	3	4	4	4	4	6	6	6	6	5	3	6	2	4	4	5	3
211	1	38	1	14	5	2	3	4	2	3	2	5	3	4	3	4	2	2	5	2	3	2	5	4	3	5	5	2	3	4	2	2	3	2	3	3	3	5	5	4	3	6	2	2	6	4	4	4	4
212	1	49	1	12	5	1	3	5	4	1	1	4	1	5	6	5	1	1	6	5	2	1	5	1	6	6	6	1	1	6	1	1	1	6	1	6	6	5	5	6	6	7	1	7	1	7	1	7	1
213	1	46	1	16	5	2	2	5	2	1	5	4	2	6	3	4	3	2	4	2	2	4	4	5	4	4	4	2	2	4	2	2	4	4	5	4	4	5	3	4	4	5	3	4	4	4	4	4	4
214	1	65	1	14	5	4	1	4	1	1	2	3	1	1	1	3	1	1	5	3	1	1	5	6	5	3	5	1	1	3	2	2	2	5	6	2	5	3	3	5	2	6	2	2	6	3	5	4	4
215	1	63	1	15	5	2	1	5	1	2	5	6	3	5	6	4	5	2	2	4	2	2	3	6	4	6	4	5	1	2	4	1	4	4	5	4	4	4	4	5	5	6	2	2	6	2	6	2	6
216	1	46	1	15	5	2	2	5	2	2	5	3	2	5	5	5	2	2	5	2	2	5	4	2	2	2	5	2	2	5	2	2	5	5	2	5	4	6	6	6	4	5	3	5	3	5	3	5	3
217	1	35	1	8	6	1	2	5	4	2	5	4	1	2	5	6	1	5	6	4	1	3	5	1	5	3	6	1	1	6	2	1	1	4	1	5	4	7	7	7	7	5	3	7	1	7	1	6	2
218	1	69	2	12	4	2	1	1	5	5	2	6	4	4	6	4	2	2	1	5	4	2	6	5	3	5	4	1	1	1	3	1	1	5	5	6	5	7	7	6	6	6	2	4	4	3	5	5	3
219	1	34	1	17	6	1	1	6	1	2	3	7	1	5	4	5	1	2	5	2	2	4	6	3	5	4	5	1	1	5	2	2	4	7	3	5	5	5	3	5	5	5	3	4	4	3	5	4	4
220	1	49	1	8	4	5	5	4	5	5	5	4	4	4	4	1	7	7	1	7	7	1	1	4	1	5	1	7	7	1	7	7	1	1	7	1	7	4	4	7	7	5	3	4	4	3	5	5	3
221	1	70	2	17	4	4	2	4	4	4	4	4	3	5	5	4	4	4	4	4	4	4	4	4	4	4	4	4	4	4	4	4	4	4	4	4	4	3	3	3	3	5	3	5	3	5	3	5	3
222	1	60	1	12	4	4	4	4	4	4	4	4	4	5	5	3	4	4	3	4	3	4	3	5	4	4	4	3	4	4	4	3	4	3	5	4	4	4	3	4	4	5	3	3	5	3	5	4	4
223	1	30	2	20	4	4	4	4	4	4	4	4	4	4	4	4	4	4	4	4	4	4	4	4	4	4	4	4	4	4	4	4	4	4	4	4	4	4	4	4	4	4	4	4	4	4	4	4	4
224	1	28	2	17	6	1	1	6	1	1	1	5	1	6	4	6	1	1	5	1	1	1	6	2	4	7	6	1	1	6	1	1	1	6	1	6	5	5	5	5	5	7	1	7	1	7	1	7	1
225	1	63	1	8	6	3	2	6	4	2	5	5	2	6	6	4	4	4	4	4	4	4	4	6	6	6	4	4	4	4	4	4	4	4	5	4	6	6	6	7	7	6	2	3	5	2	6	3	5
226	1	29	1	12	3	4	4	3	6	5	3	4	5	4	4	5	3	5	4	4	3	4	5	6	3	4	4	3	4	4	4	3	4	5	6	3	3	3	3	3	2	4	4	2	6	2	6	3	5
227	1	36	1	17	5	5	3	4	2	2	2	4	1	5	4	5	5	2	5	2	1	1	5	5	2	6	5	3	2	5	2	1	1	6	2	1	5	4	4	7	7	7	1	3	5	3	5	3	5
228	1	50	1	16	5	3	2	5	3	2	4	2	5	2	2	1	6	2	3	1	3	1	6	7	3	4	5	2	1	4	1	1	1	4	7	2	3	1	1	7	6	7	1	1	7	3	5	6	2
229	1	50	2	14	6	2	2	6	2	2	6	5	2	6	6	3	4	7	6	2	3	3	5	6	4	4	5	5	6	4	3	3	4	6	5	6	4	5	5	5	6	7	1	3	5	4	4	4	4
230	1	29	2	17	5	2	2	4	1	2	4	5	3	6	6	3	2	3	3	2	1	2	4	5	4	6	4	1	1	3	1	1	3	6	3	4	4	7	7	7	5	4	4	2	6	4	4	3	5
231	1	62	1	12	3	4	2	3	3	4	4	4	1	6	5	5	3	3	4	5	4	3	4	1	7	7	5	2	4	3	4	1	1	4	1	7	7	1	2	6	6	6	2	3	5	3	5	3	5
232	1	51	1	8	4	1	1	4	3	3	3	3	3	5	2	3	3	3	3	3	3	2	2	2	1	3	3	2	2	3	3	3	3	2	3	2	3	2	2	5	1	2	6	2	6	2	6	4	4
233	1	31	2	17	6	3	1	6	1	1	1	4	2	5	2	5	4	6	3	5	2	5	3	3	6	2	4	1	5	3	5	1	1	2	1	6	2	6	6	7	7	7	1	7	1	7	1	7	1
234	1	59	2	8	4	4	4	4	4	4	4	4	4	4	4	4	4	4	4	4	4	4	4	4	4	4	4	4	4	4	4	4	4	4	4	4	4	6	6	6	6	6	2	6	2	6	2	6	2
235	1	57	2	8	5	3	4	4	5	2	5	4	3	5	4	4	5	4	4	5	3	3	4	3	4	4	5	4	4	4	5	3	3	4	3	4	4	4	4	4	4	4	4	4	4	4	4	4	4
236	1	67	2	17	3	4	4	3	5	5	4	3	4	5	4	3	5	5	3	5	5	4	3	4	5	5	3	5	5	3	5	5	4	3	4	4	5	4	3	5	4	4	4	4	4	4	4	4	4
237	1	27	2	15	7	2	4	5	1	1	2	6	3	4	5	3	3	4	1	3	4	5	3	5	5	2	3	2	4	1	3	4	3	2	4	2	4	5	7	7	3	7	1	1	7	1	7	2	6
238	1	25	2	8	5	1	3	5	4	2	4	4	1	6	5	4	3	6	4	6	5	2	3	2	5	7	5	2	6	2	6	5	2	5	2	5	7	7	7	7	5	6	2	5	3	5	3	5	3
239	1	60	2	9	5	3	1	3	1	1	4	5	1	4	5	4	6	1	4	1	1	4	5	2	4	5	5	5	1	4	1	1	4	5	1	4	5	5	5	4	4	5	3	2	6	3	5	4	4
240	1	52	2	17	3	5	5	4	5	3	6	4	2	6	2	3	4	5	5	5	3	3	6	2	6	6	4	3	2	4	4	2	2	6	1	4	6	2	2	6	6	6	2	4	4	4	4	5	3
241	1	29	2	14	3	2	2	3	3	4	3	3	5	4	3	4	2	2	4	2	1	3	5	3	6	7	4	1	1	4	1	5	6	6	3	4	6	5	5	6	6	6	2	4	4	4	4	4	4
242	1	38	1	9	3	3	4	3	4	3	3	3	3	3	3	3	3	3	3	3	4	3	4	3	4	4	3	3	3	3	3	3	3	3	3	3	3	3	3	3	3	3	5	3	5	3	5	3	5
243	1	24	2	15	5	3	3	5	2	2	4	4	2	4	4	5	4	3	4	4	4	4	4	4	4	6	5	3	3	3	3	2	4	5	3	4	5	4	4	5	3	4	4	3	5	4	4	4	4
244	1	45	1	12	6	1	1	6	1	1	2	4	3	5	5	6	2	1	5	1	2	2	4	5	4	3	5	1	1	4	1	1	2	4	3	4	4	6	5	7	7	7	1	6	2	5	3	5	3
245	1	28	1	8	7	3	2	6	4	2	3	5	4	5	3	6	5	5	5	6	5	4	5	5	4	5	5	4	4	5	4	3	3	5	4	4	6	6	2	6	3	5	3	3	5	4	4	3	5
246	1	49	2	16	5	2	2	5	3	2	5	5	3	4	3	5	2	6	4	5	4	2	3	6	1	7	5	2	5	4	6	2	4	4	4	6	6	7	6	7	7	6	2	5	3	5	3	4	4
247	1	46	1	15	5	4	2	5	2	2	4	4	2	6	4	5	3	2	4	2	2	4	4	3	6	6	5	1	2	4	2	2	2	5	2	5	5	5	6	4	6	5	3	5	3	5	3	5	3
248	1	50	2	14	5	1	1	5	1	1	1	5	4	2	6	5	1	1	4	1	1	1	5	4	2	5	5	1	1	4	1	1	1	5	3	1	5	5	5	5	5	5	3	4	4	5	3	5	3
249	1	23	2	14	4	5	6	7	6	5	4	3	2	1	2	3	5	6	7	6	6	7	6	6	5	7	5	6	7	6	6	7	6	7	6	6	7	4	5	6	7	5	3	6	2	7	1	6	2
250	1	46	2	16	5	4	4	5	4	4	4	5	4	4	4	4	3	5	4	4	4	5	4	4	4	4	5	4	4	4	5	4	4	5	4	4	5	4	4	3	4	5	3	4	4	4	4	4	4
251	1	49	2	12	5	2	2	5	3	4	5	4	2	6	6	5	5	4	4	3	2	4	3	5	4	6	5	2	4	5	3	4	5	4	5	4	3	5	5	5	5	6	2	5	3	4	4	5	3
252	1	52	1	15	5	4	2	6	3	2	1	4	1	6	5	4	4	4	5	4	3	1	3	2	6	6	6	1	3	5	2	2	1	5	1	7	6	6	6	6	2	6	2	5	3	5	3	5	3
253	1	53	1	15	5	4	4	5	5	3	5	4	3	5	1	4	4	6	4	5	3	5	4	4	5	2	4	3	5	4	5	3	4	4	3	4	3	3	2	5	5	5	3	3	5	4	4	4	4
254	1	40	2	15	6	5	5	5	5	5	4	5	5	4	6	4	5	5	5	5	6	7	6	5	4	3	2	3	4	2	4	6	4	2	7	5	5	3	6	5	6	3	5	4	4	3	5	5	3
255	1	62	2	8	5	1	1	5	1	1	5	6	1	6	4	3	2	4	1	5	2	5	3	1	6	4	2	1	2	1	2	1	3	5	1	4	4	5	5	6	6	7	1	6	2	6	2	7	1
256	1	35	1	12	6	2	3	5	3	2	4	2	2	5	5	5	5	2	4	2	2	5	4	2	5	5	5	3	2	4	3	2	5	4	2	4	5	3	3	2	2	5	3	4	4	5	3	5	3
257	1	29	2	15	3	4	4	4	4	4	4	5	5	5	5	4	3	5	5	5	5	5	5	6	5	5	4	3	4	4	4	4	4	4	5	5	6	3	4	4	5	4	4	5	3	5	3	5	3
258	1	27	2	14	4	4	4	4	4	4	4	4	4	4	4	4	4	4	4	4	4	4	4	5	4	4	4	4	4	5	4	3	4	4	4	4	4	4	4	4	4	4	4	4	4	4	4	4	4
259	1	61	2	14	6	3	4	6	5	3	7	7	2	7	6	5	6	6	5	7	5	3	1	7	1	5	4	6	5	3	7	5	4	4	6	4	7	7	3	7	7	6	2	3	5	3	5	2	6
260	1	56	1	8	6	2	1	6	3	2	1	6	1	5	6	6	1	2	6	1	1	2	6	1	4	6	6	1	1	6	1	1	1	6	1	4	5	5	5	7	7	6	2	6	2	6	2	6	2
261	1	54	2	14	3	4	3	3	4	4	2	3	5	4	4	3	3	5	3	4	5	2	4	5	4	4	2	4	5	2	5	5	2	4	4	4	4	4	4	4	4	4	4	5	3	5	3	4	4
262	1	45	2	14	5	3	2	4	5	4	4	4	2	7	2	4	1	2	5	4	3	3	6	1	7	7	5	2	3	5	2	3	5	6	1	7	7	3	4	5	1	4	4	4	4	4	4	4	4
263	1	44	1	8	6	2	2	6	3	2	5	4	3	5	6	5	3	4	4	3	3	4	4	4	4	4	5	2	3	5	3	2	5	5	2	5	5	2	2	1	6	6	2	4	4	4	4	5	3
264	1	33	2	17	4	3	4	4	4	4	5	4	4	3	3	4	5	5	4	5	5	5	5	4	5	4	4	5	5	5	6	5	5	5	5	4	5	4	5	4	3	4	4	5	3	4	4	5	3
265	1	73	2	15	4	2	2	4	2	2	4	5	3	5	6	3	6	6	3	6	4	3	2	6	6	6	2	6	5	2	6	4	4	2	6	4	6	6	6	6	6	5	3	3	5	4	4	4	4
266	1	26	2	17	5	2	3	5	4	3	4	4	4	6	5	3	4	5	3	5	3	2	6	6	4	5	4	4	5	2	5	3	2	5	5	5	4	4	5	5	4	6	2	4	4	4	4	6	2
267	1	25	1	15	5	1	1	5	3	1	4	4	1	4	1	6	1	3	7	1	1	4	7	1	7	7	7	1	3	7	1	1	5	6	1	7	7	3	7	5	1	4	4	5	3	4	4	5	3
268	1	49	1	16	5	4	1	5	2	2	2	5	1	6	5	3	6	4	3	4	3	3	3	2	5	5	4	6	4	3	5	2	4	4	1	5	5	4	3	5	2	4	4	4	4	4	4	4	4
269	1	66	2	9	3	2	3	4	2	4	4	6	4	4	4	4	2	2	4	1	4	4	5	3	5	4	5	1	1	4	1	1	3	6	3	5	5	4	4	6	6	4	4	4	4	4	4	4	4
270	1	29	1	14	4	5	2	2	3	4	4	2	4	4	3	5	1	4	5	2	2	4	7	4	4	7	5	1	1	4	1	1	4	7	2	5	5	4	7	6	2	3	5	5	3	5	3	4	4
271	1	65	2	14	5	3	2	5	2	2	5	5	2	5	5	4	3	4	4	3	2	5	5	2	5	5	5	2	3	5	3	2	5	5	2	5	5	6	6	6	6	6	2	6	2	6	2	6	2
272	1	46	2	12	6	1	2	7	2	3	5	7	1	4	6	7	1	4	7	2	1	4	7	1	7	4	5	1	5	6	1	1	5	7	1	4	5	7	6	7	7	4	4	5	3	5	3	5	3
273	1	61	1	9	4	3	6	4	5	4	4	3	4	4	5	4	4	6	4	5	4	3	4	5	4	4	4	4	4	4	4	4	3	3	5	4	5	3	3	4	4	5	3	4	4	4	4	4	4
274	1	29	2	12	4	3	4	3	4	3	3	2	6	5	3	3	2	4	4	4	3	2	4	5	3	3	3	3	3	3	4	3	2	4	6	2	2	4	4	4	4	4	4	2	6	2	6	4	4
275	1	75	1	16	4	3	2	4	1	2	6	4	2	4	4	4	2	3	4	2	2	4	4	2	4	5	4	2	2	4	1	1	5	4	1	5	5	2	3	6	6	4	4	4	4	4	4	4	4
276	1	70	2	14	5	1	1	4	1	1	1	5	4	3	3	5	1	1	4	1	1	1	5	3	4	4	4	1	1	4	1	1	1	4	1	4	4	7	7	7	7	5	3	5	3	5	3	5	3
277	1	22	2	14	4	1	1	2	1	4	1	5	1	1	6	3	1	1	3	1	4	1	4	1	1	7	2	1	1	1	1	1	1	4	2	4	1	7	7	7	2	6	2	6	2	4	4	6	2
278	1	55	2	17	7	2	2	5	2	2	6	5	2	7	5	5	3	2	4	2	2	5	5	2	6	6	6	3	2	5	2	2	6	5	2	6	6	7	7	2	4	6	2	6	2	6	2	6	2
279	1	38	2	14	4	4	4	4	4	4	4	4	4	5	4	3	7	5	4	4	4	4	4	3	4	4	3	7	4	4	4	4	4	3	3	4	4	4	4	4	4	5	3	5	3	5	3	5	3
280	1	50	2	12	4	2	2	4	3	3	4	5	3	6	6	3	3	4	2	4	4	4	4	5	5	5	3	3	4	3	4	4	4	4	4	5	5	6	6	6	6	4	4	3	5	4	4	4	4
281	1	66	1	16	5	2	1	5	2	2	2	4	1	5	5	5	2	2	4	2	2	2	4	1	5	5	5	1	1	4	1	1	1	5	1	5	5	6	6	6	6	4	4	4	4	4	4	4	4
282	1	65	2	8	4	1	1	1	1	1	1	1	1	1	1	4	1	1	1	1	1	1	1	1	1	1	4	1	1	1	1	1	1	1	1	1	1	7	7	7	7	4	4	4	4	4	4	4	4
283	1	37	2	8	2	6	6	2	6	6	4	1	2	6	5	1	6	7	1	2	6	5	4	7	5	1	1	6	2	1	6	7	1	2	7	3	2	7	4	7	1	6	2	1	7	2	6	3	5
284	1	29	2	12	4	2	2	3	4	2	5	4	4	4	5	5	5	5	4	5	5	6	4	3	4	4	5	5	5	4	5	4	5	6	4	4	4	4	4	4	4	4	4	5	3	5	3	4	4
285	1	37	1	17	6	1	1	6	3	2	3	4	2	5	5	4	2	3	2	3	1	2	3	6	2	3	3	1	2	3	3	1	2	3	4	3	2	6	6	6	6	6	2	3	5	3	5	3	5
286	1	74	2	8	7	1	1	7	1	1	1	6	1	6	3	7	1	1	7	1	1	1	7	1	7	7	7	1	1	7	1	1	1	7	1	7	7	7	7	4	6	7	1	7	1	7	1	7	1
287	1	66	2	8	6	1	1	5	1	1	4	4	2	5	4	5	1	1	4	2	2	3	4	2	6	4	5	1	1	5	1	1	3	5	1	5	4	4	5	5	5	5	3	5	3	5	3	5	3
288	1	31	2	17	6	3	2	5	3	3	5	4	3	4	3	3	5	6	3	6	6	3	2	6	4	4	3	6	6	3	6	6	3	2	7	4	4	5	3	5	2	6	2	2	6	2	6	4	4
289	1	62	1	8	6	3	3	6	3	3	3	6	2	6	6	4	4	4	4	5	4	4	4	2	5	5	4	2	4	4	4	3	4	5	2	6	5	2	2	6	5	5	3	4	4	4	4	4	4
290	1	58	2	15	5	1	2	5	1	1	1	5	1	1	1	5	1	2	5	1	1	1	1	1	1	1	5	1	1	5	1	1	1	5	1	1	1	5	5	5	5	4	4	4	4	4	4	4	4
291	1	60	1	15	4	3	3	4	3	3	5	4	3	5	4	2	4	5	2	4	5	4	3	6	4	4	4	4	2	3	2	2	4	4	2	6	4	3	4	5	1	4	4	5	3	6	2	5	3
292	1	52	1	8	6	1	1	6	2	1	4	5	1	4	2	6	1	4	4	5	2	5	4	1	4	6	6	1	1	4	1	1	1	6	1	7	4	4	4	4	4	6	2	4	4	4	4	5	3
293	1	38	2	12	5	4	3	5	3	3	3	3	3	3	3	4	5	6	4	4	5	4	4	4	4	7	4	4	4	4	4	4	4	4	4	4	5	6	2	6	5	5	3	3	5	4	4	4	4
294	1	36	1	15	6	3	2	6	4	2	1	6	1	6	5	3	4	5	4	6	4	3	2	1	2	1	4	3	4	3	5	3	3	2	2	2	1	5	1	7	5	5	3	5	3	5	3	5	3
295	1	42	2	14	6	2	2	6	2	2	4	6	2	6	6	6	6	2	2	2	2	4	6	2	6	6	5	5	2	2	2	2	5	5	2	5	5	5	5	5	5	5	3	5	3	5	3	5	3
296	1	60	2	8	7	2	2	6	2	2	3	6	2	7	3	4	6	6	4	6	4	4	5	1	6	5	4	7	6	4	6	4	5	6	1	7	5	5	5	4	6	6	2	6	2	6	2	6	2
297	1	58	1	8	3	5	2	3	2	3	3	2	1	5	4	3	2	2	4	2	2	4	5	2	4	6	3	1	1	3	1	2	2	6	1	6	6	2	3	4	2	6	2	4	4	4	4	4	4
298	1	47	1	12	6	1	3	6	4	2	4	6	3	5	5	4	2	7	5	6	5	4	4	5	5	5	5	2	7	6	4	4	4	5	5	6	5	5	4	7	6	7	1	4	4	5	3	5	3
299	1	26	1	17	5	6	2	5	1	1	4	3	1	5	1	6	2	4	5	2	1	3	7	3	6	7	5	1	1	5	1	1	5	6	2	2	7	7	5	7	4	7	1	7	1	7	1	7	1
300	1	34	1	14	6	2	3	6	5	3	5	5	2	6	4	4	5	5	4	5	3	4	4	3	5	6	5	4	5	4	4	2	4	4	2	5	6	5	3	7	7	6	2	5	3	5	3	5	3
301	1	28	2	9	4	3	2	4	3	3	3	3	3	4	4	3	4	4	3	5	5	2	3	3	2	3	3	3	4	3	5	4	4	3	3	4	4	3	3	3	3	4	4	4	4	4	4	4	4
302	1	32	1	17	5	2	2	5	2	2	5	5	2	7	5	5	1	3	5	3	2	5	4	1	6	6	5	1	1	5	1	1	4	5	1	7	7	7	7	5	5	4	4	4	4	4	4	4	4
303	1	57	1	12	5	4	2	5	4	4	5	5	2	6	6	5	4	4	5	4	2	6	6	1	6	6	5	2	2	5	2	5	6	6	1	5	6	5	5	5	5	4	4	4	4	4	4	4	4
304	1	47	1	12	4	2	5	4	5	4	3	5	5	5	1	5	4	5	4	5	4	4	5	4	4	5	4	1	2	3	2	2	1	5	2	5	5	1	1	7	7	7	1	5	3	4	4	4	4
305	1	29	1	16	5	3	2	5	4	3	5	4	2	5	4	4	2	2	3	3	5	3	5	6	4	7	5	1	1	4	1	5	2	5	4	3	6	5	7	5	5	6	2	3	5	4	4	5	3
306	1	56	1	16	5	1	2	5	6	4	6	1	1	7	1	2	1	7	3	6	5	1	4	6	1	7	4	1	1	3	4	3	1	7	4	4	7	4	4	7	1	4	4	4	4	4	4	4	4
307	1	36	1	12	5	1	1	5	2	2	1	5	2	7	1	5	3	3	4	3	2	1	7	2	4	7	5	1	1	5	1	1	1	7	1	6	6	6	7	6	3	7	1	4	4	4	4	6	2
308	1	66	2	14	6	2	2	5	2	2	3	4	1	4	6	4	6	6	4	7	6	2	2	4	4	4	4	6	6	3	7	4	3	4	2	4	4	4	3	4	4	5	3	4	4	4	4	4	4
309	1	30	2	8	5	4	4	5	5	1	4	4	2	6	2	6	3	2	6	1	1	4	7	2	6	7	6	2	1	6	1	1	5	7	2	5	7	2	2	2	4	7	1	5	3	5	3	6	2
310	1	56	2	14	6	1	1	6	2	1	2	4	2	6	2	6	1	3	6	2	1	2	4	2	5	5	6	1	4	6	3	1	1	2	2	6	5	3	3	4	3	6	2	6	2	6	2	6	2
311	1	37	2	17	4	5	5	5	5	4	4	5	5	4	4	3	5	6	6	6	6	6	2	6	3	4	3	5	5	5	5	5	5	5	5	5	5	4	5	5	5	4	4	5	3	5	3	5	3
312	1	25	2	12	6	3	2	6	4	3	6	5	4	5	4	6	3	2	5	3	2	5	5	5	3	3	6	2	3	6	3	3	5	5	3	4	4	6	6	5	2	5	3	5	3	5	3	5	3
313	1	69	1	14	4	1	1	4	3	4	4	4	1	5	7	1	2	3	1	5	6	2	4	4	2	4	1	2	3	1	4	5	2	2	5	2	4	4	4	7	3	4	4	1	7	1	7	4	4
314	1	68	2	20	6	2	2	6	3	3	5	5	1	7	6	6	2	3	6	3	2	6	6	1	7	4	6	1	1	6	2	2	6	6	1	7	6	3	3	5	5	6	2	6	2	6	2	6	2
315	1	28	2	14	7	1	1	7	1	1	7	7	1	7	5	4	3	7	5	7	1	4	4	1	7	7	5	1	4	3	7	1	6	6	1	7	7	7	1	7	1	7	1	4	4	4	4	5	3
316	1	23	1	12	6	3	3	6	3	2	6	1	4	5	5	5	3	3	3	6	3	6	3	3	6	3	6	2	2	5	2	1	4	3	1	5	5	2	2	7	4	6	2	7	1	5	3	6	2
317	1	64	1	8	4	3	4	4	7	5	1	1	6	4	3	3	4	6	4	7	5	1	1	7	4	4	4	4	7	4	7	5	1	1	7	4	4	1	1	7	4	6	2	1	7	1	7	1	7
318	1	25	2	14	2	4	5	6	5	7	5	6	4	4	3	4	5	4	4	4	5	5	5	4	4	3	4	6	3	5	3	4	5	5	5	5	4	5	3	2	3	3	5	3	5	5	3	3	5
319	1	55	1	8	4	5	4	4	5	5	3	4	5	2	4	3	5	4	3	4	4	3	4	4	2	2	3	2	2	2	4	4	4	4	4	4	4	7	7	4	4	5	3	3	5	3	5	4	4
320	1	53	2	14	4	2	1	4	3	3	5	4	4	5	5	4	4	1	4	4	3	3	4	4	2	4	4	2	1	4	2	3	3	4	4	2	3	4	4	5	3	4	4	4	4	4	4	4	4
321	1	66	2	7	3	2	1	3	6	6	2	4	1	6	5	2	2	4	2	6	7	2	4	1	2	6	2	1	3	2	6	6	2	4	1	7	6	6	6	4	4	5	3	5	3	5	3	5	3
322	1	47	2	15	4	5	4	4	5	5	3	5	5	6	7	5	5	2	4	3	4	5	5	5	6	6	6	2	1	5	2	2	1	6	1	6	5	3	7	3	4	4	4	5	3	4	4	5	3
323	1	23	2	12	6	2	1	5	3	1	6	5	1	6	5	5	2	4	4	4	1	6	4	1	6	6	6	1	3	5	3	1	6	5	1	6	6	6	6	6	6	5	3	4	4	4	4	4	4
324	1	30	2	15	6	2	2	5	2	2	4	4	1	7	2	6	2	2	4	2	2	4	5	2	5	5	6	2	2	4	2	2	5	4	3	6	4	6	6	6	5	7	1	5	3	6	2	7	1
325	1	56	1	8	6	4	4	5	2	3	4	3	2	3	2	1	7	7	1	6	7	2	1	7	1	1	1	7	7	1	7	7	2	1	7	4	4	4	3	4	3	4	4	2	6	3	5	3	5
326	1	74	2	8	5	1	1	6	1	1	1	5	1	7	6	5	1	1	6	1	1	1	6	1	7	7	5	1	1	5	1	1	1	6	1	7	7	7	7	7	7	5	3	5	3	5	3	5	3
327	1	29	2	8	3	3	3	3	3	3	3	3	6	3	3	2	2	2	2	2	2	2	2	2	2	2	3	3	3	2	2	2	2	2	2	2	2	2	2	2	2	2	6	2	6	2	6	2	6
328	1	39	2	17	7	1	1	5	1	1	4	7	1	7	4	4	1	1	4	1	1	4	4	3	4	4	5	1	1	4	1	1	4	4	1	7	4	7	7	7	7	7	1	4	4	7	1	7	1
329	1	34	2	15	6	1	1	6	1	1	4	5	1	5	6	4	2	1	4	1	3	2	5	4	3	7	4	1	1	4	1	2	2	5	3	4	7	3	3	5	3	7	1	2	6	2	6	5	3
330	1	57	2	14	2	3	3	2	4	5	2	4	2	4	5	2	3	4	2	4	5	2	4	2	4	4	2	3	3	2	4	5	2	4	2	5	6	5	5	5	5	4	4	4	4	4	4	4	4
331	1	74	2	12	6	1	2	6	2	2	5	5	2	5	6	4	3	5	4	4	3	3	3	5	6	6	5	2	4	5	4	3	5	4	3	4	5	7	7	7	7	6	2	5	3	5	3	6	2
332	1	49	1	8	5	2	2	5	2	2	3	5	2	4	2	4	2	4	4	2	3	3	3	2	4	3	4	2	3	4	3	3	2	4	2	3	4	4	4	4	4	6	2	4	4	4	4	5	3
333	1	67	1	17	5	3	4	3	4	4	1	3	3	3	6	4	5	5	4	4	4	1	1	4	4	6	4	4	4	3	4	3	1	1	3	4	5	1	1	5	5	4	4	4	4	4	4	4	4
334	1	64	1	14	4	4	4	4	4	4	4	4	4	4	4	4	4	4	4	4	4	4	4	4	4	4	4	4	4	4	4	4	4	4	4	4	4	5	5	5	5	3	5	6	2	6	2	5	3
335	1	30	2	17	7	7	7	7	7	7	7	7	7	7	7	7	7	6	6	6	6	6	6	6	6	6	4	4	4	4	4	4	4	5	5	5	5	5	5	5	5	5	3	5	3	5	3	5	3
336	1	24	2	14	6	1	1	6	1	1	1	3	1	4	4	6	5	1	5	1	1	1	1	1	5	5	6	1	1	6	1	1	1	4	1	4	4	6	6	6	6	6	2	5	3	6	2	6	2
337	1	29	2	17	4	4	2	4	3	2	4	3	3	1	4	4	2	1	4	2	2	2	4	2	2	5	4	1	1	4	1	1	1	5	1	5	5	3	4	7	7	5	3	5	3	4	4	3	5
338	1	72	2	12	4	4	4	4	4	4	4	4	4	4	4	4	4	4	4	4	4	4	4	4	4	4	4	4	4	4	4	4	4	4	4	4	4	7	7	7	7	4	4	4	4	4	4	4	4
339	1	47	2	15	5	4	5	6	4	6	6	3	4	4	2	5	6	6	6	4	6	5	4	6	6	7	5	5	6	3	3	5	5	7	5	5	5	3	4	5	5	5	3	4	4	5	3	4	4
340	1	25	1	16	5	4	4	4	3	5	4	5	5	3	3	3	4	3	3	4	4	3	4	3	4	4	4	4	5	5	3	3	4	4	3	5	4	3	4	4	3	3	5	3	5	3	5	4	4
341	1	69	1	14	4	4	4	4	5	6	4	4	4	4	4	4	4	4	4	5	6	4	4	4	4	4	3	4	4	4	5	6	4	4	4	4	4	4	4	7	7	6	2	6	2	6	2	6	2
342	1	19	2	12	7	1	2	5	1	1	3	7	1	1	4	7	7	4	2	3	3	1	4	2	1	2	5	3	3	3	2	1	2	5	5	1	2	5	3	1	4	5	3	4	4	4	4	5	3
343	1	25	2	17	4	3	4	4	5	4	4	5	4	5	5	3	3	5	4	5	5	3	3	4	4	4	4	4	4	4	4	4	4	5	5	4	6	5	3	4	6	5	3	2	6	3	5	4	4
344	1	69	2	8	6	2	2	6	2	2	6	6	2	4	6	6	2	2	6	2	2	6	6	2	4	7	6	2	2	6	2	2	6	6	2	4	7	6	6	6	6	6	2	6	2	6	2	6	2
345	1	47	2	15	4	3	2	5	5	4	4	3	2	6	2	1	6	1	2	4	6	2	2	6	2	6	1	4	1	1	3	6	1	4	7	1	5	5	2	6	6	7	1	3	5	1	7	3	5
346	1	47	2	15	3	7	6	3	7	5	6	2	1	4	4	2	7	7	2	7	7	7	1	1	5	4	2	7	7	1	7	7	7	1	1	1	4	4	4	5	4	4	4	4	4	4	4	4	4
347	1	34	1	12	7	1	1	7	1	1	1	7	1	5	4	6	7	7	4	7	7	7	1	4	7	7	3	7	7	3	7	7	7	1	4	1	3	7	1	7	7	7	1	6	2	6	2	6	2
348	1	75	1	15	4	3	5	3	3	3	3	5	2	5	1	4	4	5	3	3	2	2	6	2	5	1	4	3	5	3	3	3	3	6	1	5	1	4	4	3	3	6	2	6	2	6	2	6	2
349	1	64	1	12	7	4	3	7	4	3	7	4	1	7	7	7	7	7	7	5	4	7	5	1	7	5	7	7	7	7	7	7	7	7	1	7	7	1	1	7	7	7	1	7	1	7	1	7	1
350	1	61	1	14	5	2	3	5	2	1	6	4	1	6	4	3	4	4	3	5	4	3	2	3	4	6	1	5	6	2	6	2	4	3	3	5	5	7	1	6	1	6	2	1	7	5	3	3	5
351	1	28	2	14	6	1	4	7	1	3	6	6	3	7	6	4	5	4	4	1	2	1	5	7	1	7	4	1	1	1	1	1	1	4	7	1	7	5	5	7	6	7	1	3	5	5	3	5	3
352	1	72	2	17	3	1	2	3	4	4	3	4	4	4	4	3	3	5	2	5	3	2	3	4	5	4	3	3	4	2	5	3	2	2	3	4	5	1	1	5	5	4	4	4	4	4	4	4	4
353	1	74	2	17	5	3	2	5	2	1	4	4	1	6	3	3	7	3	4	4	2	4	5	2	5	3	4	7	3	4	2	2	4	4	2	4	3	5	6	5	6	5	3	4	4	4	4	5	3
354	1	22	2	12	5	1	4	4	2	1	1	4	5	7	6	3	5	1	2	3	3	1	5	6	1	7	2	4	1	2	1	1	1	6	7	1	7	7	7	7	1	7	1	1	7	1	7	1	7
355	1	64	1	8	7	7	5	7	5	6	6	6	2	6	5	7	6	6	5	7	6	5	3	4	5	5	6	7	6	4	6	5	3	3	4	5	5	5	3	7	6	5	3	5	3	4	4	4	4
356	1	55	2	8	5	3	3	5	2	2	5	6	1	5	4	3	6	5	3	4	4	2	3	7	1	4	4	5	5	3	4	5	1	2	7	5	5	6	6	7	5	5	3	1	7	2	6	4	4
357	1	41	1	14	5	2	2	5	2	1	3	5	4	2	4	5	1	2	5	2	1	3	5	2	5	4	5	1	1	5	1	1	2	5	1	4	5	6	6	5	5	4	4	4	4	4	4	4	4
358	1	48	2	8	5	2	2	6	1	1	2	4	2	3	6	5	7	2	6	1	4	1	5	3	4	7	6	7	1	6	1	3	1	6	3	5	6	5	5	3	4	5	3	4	4	4	4	5	3
359	1	66	2	14	5	1	1	5	1	1	1	7	1	4	7	1	7	3	1	1	5	1	1	7	1	1	1	1	3	1	1	7	1	1	7	1	1	7	7	7	1	7	1	7	1	7	1	7	1
360	1	63	1	15	5	2	1	6	3	3	5	6	1	7	7	3	2	3	4	4	4	3	3	4	5	3	3	1	1	3	2	2	3	4	1	3	5	5	5	5	5	7	1	3	5	3	5	2	6
361	1	70	2	9	5	3	3	6	4	3	3	4	2	6	3	4	5	5	4	4	4	3	5	1	6	6	5	4	3	4	2	2	4	5	1	6	6	3	5	5	4	4	4	5	3	6	2	5	3
362	1	44	2	17	6	1	1	6	1	1	4	5	1	6	5	4	4	4	4	4	4	4	4	4	4	4	4	4	4	4	4	4	4	4	4	4	4	7	7	7	7	4	4	4	4	4	4	4	4
363	1	42	2	12	5	4	2	5	2	1	2	5	1	6	6	1	5	5	3	7	7	3	1	5	2	6	1	5	7	1	6	7	3	1	6	1	5	6	1	6	1	6	2	1	7	4	4	4	4
364	1	26	1	14	4	4	4	4	4	4	4	4	4	4	4	4	4	4	4	4	4	4	4	4	4	4	4	4	4	4	4	4	4	4	4	4	4	4	4	4	4	4	4	4	4	4	4	4	4
365	1	65	1	8	4	4	4	4	5	5	4	4	1	5	5	3	5	5	3	6	6	4	4	4	4	6	4	3	3	5	5	5	4	3	4	4	4	4	1	7	7	5	3	3	5	4	4	3	5
366	1	36	1	12	6	1	3	5	4	1	5	3	1	4	1	3	1	6	3	4	3	4	4	1	6	4	5	1	4	4	1	2	4	4	1	6	3	1	1	7	5	7	1	7	1	7	1	7	1
367	1	65	2	12	5	4	2	5	2	2	1	5	4	4	6	5	5	3	4	2	2	2	5	5	5	5	5	2	2	4	2	2	3	5	3	4	4	7	7	7	7	7	1	6	2	7	1	6	2
368	1	34	2	12	5	1	1	5	3	2	1	3	2	6	1	4	1	1	2	6	4	1	3	6	4	4	2	1	1	2	3	4	1	3	1	1	4	6	4	7	1	5	3	1	7	2	6	6	2
369	1	31	1	17	4	5	4	4	4	4	4	2	3	5	2	1	6	6	2	6	6	6	2	4	3	5	2	5	5	2	5	5	5	2	5	2	2	3	1	5	5	5	3	2	6	3	5	3	5
370	1	52	2	14	4	3	1	4	4	3	3	2	2	5	3	3	3	7	3	5	4	3	2	4	5	6	3	3	2	3	2	4	2	5	2	7	6	5	5	7	7	5	3	4	4	5	3	5	3
371	1	26	1	12	3	3	3	3	4	4	2	3	4	4	4	2	5	5	2	5	4	2	2	5	3	4	3	6	5	3	5	5	2	2	5	2	4	4	4	6	3	4	4	2	6	2	6	3	5
372	1	53	2	12	1	2	3	4	5	6	7	7	6	5	5	1	2	3	4	5	6	7	6	5	5	4	1	2	3	4	5	6	7	7	6	5	5	2	3	4	5	2	6	3	5	4	4	5	3
373	1	74	1	8	5	2	2	5	2	2	2	3	3	5	5	2	2	2	2	2	2	2	3	4	4	3	3	2	2	3	2	2	2	3	4	4	4	6	6	5	5	5	3	5	3	4	4	5	3
374	1	43	1	17	5	2	2	5	5	3	3	5	2	3	5	4	2	4	3	5	3	2	4	3	3	6	4	2	4	3	5	3	2	4	4	2	6	4	4	5	5	5	3	4	4	4	4	5	3
375	1	51	1	12	4	4	4	4	4	4	4	4	2	2	2	4	4	6	4	4	4	4	4	4	4	4	4	4	5	4	4	4	4	4	4	4	4	2	3	5	4	4	4	4	4	4	4	4	4
376	1	43	1	7	4	4	3	4	3	3	1	4	3	5	5	5	5	6	3	4	4	2	3	7	4	5	2	4	7	2	4	4	1	3	7	5	5	3	4	5	5	3	5	2	6	2	6	3	5
377	1	58	1	7	6	2	2	6	4	2	2	2	2	7	5	6	4	7	6	7	4	4	4	2	2	6	7	4	7	6	7	2	2	2	4	3	5	4	4	6	4	2	6	4	4	4	4	4	4
378	1	48	2	14	5	4	2	5	3	2	4	5	1	2	2	5	4	3	3	3	2	2	3	1	3	6	5	1	2	3	1	1	2	4	1	4	6	4	4	4	4	6	2	5	3	5	3	5	3
379	1	50	2	7	6	4	3	4	5	3	6	4	1	6	3	1	7	6	2	7	7	2	1	7	4	3	1	7	6	1	7	7	3	2	7	4	4	5	6	2	1	7	1	1	7	1	7	2	6
380	1	63	1	8	6	2	2	6	5	4	4	6	2	5	7	6	4	5	5	5	5	1	7	4	4	7	5	5	4	5	4	4	2	6	1	6	7	6	2	7	7	6	2	2	6	2	6	4	4
381	1	48	2	17	5	2	2	5	3	2	2	3	2	6	3	5	3	3	5	5	1	2	4	1	6	4	5	3	4	5	5	2	2	5	1	5	6	6	5	7	6	7	1	6	2	6	2	7	1
382	1	71	1	14	7	1	1	7	1	1	1	7	1	7	7	5	4	5	4	4	4	4	2	1	5	5	5	4	4	5	4	4	2	5	1	5	5	2	2	7	7	5	3	5	3	5	3	5	3
383	1	57	2	8	5	2	1	5	1	1	5	5	1	5	4	4	6	2	4	1	1	4	3	2	5	1	4	5	1	4	1	1	3	5	3	4	4	6	2	6	4	6	2	5	3	5	3	6	2
384	1	58	2	12	6	2	3	6	2	2	2	5	1	6	5	5	2	3	5	4	3	2	4	2	6	6	5	2	3	5	4	3	3	5	2	7	6	7	3	7	4	7	1	4	4	5	3	5	3
385	1	56	2	12	6	1	2	6	1	1	2	6	1	5	3	6	1	2	6	2	2	2	6	1	5	6	6	1	2	6	1	1	1	7	1	6	6	6	5	2	7	6	2	7	1	7	1	7	1
386	1	26	2	14	3	3	3	3	3	3	3	4	1	4	3	4	3	3	3	3	3	3	2	1	3	1	3	1	1	3	3	3	3	3	3	3	3	4	4	4	4	4	4	5	3	5	3	5	3
387	1	42	1	14	4	2	2	4	2	2	1	5	1	5	7	2	3	6	2	5	4	1	4	2	3	7	3	1	3	3	4	1	2	5	1	5	7	5	5	7	7	5	3	5	3	6	2	5	3
388	1	57	2	12	4	2	2	4	3	2	5	3	3	4	2	2	2	2	4	3	2	4	4	4	4	6	2	2	2	3	2	2	4	5	3	4	6	4	5	5	5	6	2	3	5	3	5	5	3
389	1	25	1	12	4	4	4	4	4	2	2	4	2	4	4	2	4	5	4	5	4	3	3	5	4	4	3	4	5	4	5	3	3	3	5	3	3	4	2	5	3	4	4	2	6	4	4	4	4
390	1	38	2	14	6	3	3	6	3	3	6	3	3	6	4	4	4	4	4	4	4	4	4	4	4	4	4	4	4	4	4	4	4	4	4	4	4	5	5	5	5	5	3	5	3	5	3	5	3
391	1	46	1	12	4	4	2	5	4	2	5	3	2	1	1	4	4	2	3	3	3	1	3	4	1	1	3	2	2	4	2	2	1	2	3	1	1	1	1	5	2	7	1	6	2	5	3	5	3
392	1	29	1	12	5	2	3	5	2	2	5	5	3	5	5	5	2	3	5	2	2	2	5	5	5	5	5	2	2	5	2	2	5	5	3	4	4	4	4	7	7	6	2	6	2	6	2	6	2
393	1	49	1	12	5	2	2	5	2	1	5	6	2	5	5	5	3	2	5	2	1	5	7	5	5	5	5	1	1	4	1	1	4	7	3	5	5	6	6	5	5	5	3	5	3	5	3	5	3
394	1	71	1	16	5	2	4	5	3	3	2	3	2	4	5	3	2	2	3	3	3	3	3	2	4	5	4	3	3	3	2	3	2	4	2	4	5	1	1	1	1	5	3	6	2	5	3	5	3
395	1	37	1	8	6	1	1	3	1	1	1	2	1	4	4	5	2	1	4	2	1	1	4	6	5	5	5	1	1	4	1	1	1	4	4	4	4	3	4	6	5	7	1	3	5	2	6	3	5
396	1	45	2	12	5	2	2	5	2	2	4	5	2	5	4	5	2	2	5	2	2	4	5	3	4	4	6	2	2	6	2	2	4	5	2	4	4	6	6	6	3	5	3	5	3	5	3	5	3
397	1	67	1	12	5	2	1	6	4	2	1	5	1	7	7	1	1	1	1	5	5	1	1	5	3	1	3	6	5	1	5	6	1	1	6	2	1	6	5	7	4	2	6	6	2	2	6	4	4
398	1	44	1	9	7	1	7	7	1	1	7	7	1	7	7	7	1	7	7	1	1	7	7	1	7	7	7	1	7	7	1	1	7	7	1	7	7	7	7	7	7	7	1	1	7	1	7	1	7
399	1	45	1	14	5	3	4	5	4	3	4	5	2	4	3	4	6	6	4	6	4	4	3	2	4	4	5	6	6	4	5	4	4	4	2	4	4	6	5	5	5	5	3	5	3	5	3	5	3
400	1	65	2	8	6	2	1	6	2	2	2	5	5	5	5	4	4	3	4	3	3	3	4	2	3	3	4	4	3	4	3	4	3	4	3	3	4	6	6	5	5	4	4	1	7	2	6	2	6
401	1	30	2	12	4	1	1	4	1	1	1	4	1	1	1	4	1	1	4	1	1	1	4	1	4	6	4	1	1	4	1	1	1	4	1	1	4	5	5	4	6	5	3	3	5	4	4	4	4
402	1	48	2	14	5	2	2	4	5	4	3	3	3	1	1	7	2	4	6	5	2	3	5	3	6	7	6	1	4	6	4	1	1	6	1	3	5	1	5	6	4	5	3	7	1	7	1	7	1
403	1	71	1	7	6	2	2	6	2	2	5	6	1	6	6	4	5	4	2	5	5	2	4	2	4	4	4	5	3	4	5	5	3	4	3	3	4	5	4	4	4	5	3	2	6	3	5	3	5
404	1	29	2	12	7	1	1	7	4	1	1	7	1	7	7	7	1	1	7	4	1	1	7	1	7	7	7	1	1	7	1	1	1	7	1	7	7	7	7	7	7	7	1	7	1	7	1	7	1
405	1	42	2	12	5	4	5	5	6	4	4	4	3	5	5	4	4	6	5	6	5	5	4	3	4	4	5	4	5	5	5	4	5	4	5	4	4	5	5	5	4	6	2	5	3	5	3	6	2
406	1	26	1	14	7	1	2	6	4	1	3	4	1	6	2	6	1	5	5	5	3	1	4	2	5	7	5	1	3	6	3	1	1	7	1	7	6	7	7	5	6	7	1	4	4	6	2	4	4
407	1	27	2	15	6	3	5	6	6	2	3	6	2	5	6	4	5	6	3	6	5	3	2	5	4	5	5	5	5	5	7	3	3	3	2	6	6	6	6	3	3	6	2	5	3	5	3	7	1
408	1	50	2	12	3	7	5	3	7	7	7	4	3	7	7	3	7	7	3	7	7	4	3	1	7	7	3	7	7	4	7	7	4	5	1	5	4	7	7	7	3	7	1	1	7	1	7	3	5
409	1	43	1	8	5	2	4	4	6	6	2	2	1	6	4	5	1	4	4	6	5	1	4	1	5	3	5	1	1	3	5	4	1	6	1	5	5	4	1	7	1	7	1	7	1	7	1	7	1
410	1	56	2	14	5	3	3	4	3	3	3	4	4	5	4	4	4	4	3	4	3	4	3	4	4	4	5	2	3	4	3	3	4	4	3	4	4	4	4	6	4	5	3	4	4	4	4	4	4
411	1	68	1	8	5	6	7	4	4	3	4	4	6	5	5	2	6	7	4	5	6	4	2	7	5	3	3	5	5	3	6	6	3	3	6	5	3	4	3	4	4	4	4	2	6	2	6	3	5
412	1	56	1	12	6	4	3	5	4	3	4	4	2	6	5	4	7	7	4	7	6	4	2	4	4	6	4	4	7	4	7	6	3	3	4	7	7	4	3	6	3	4	4	3	5	4	4	4	4
413	1	30	2	17	6	2	2	5	3	2	6	5	3	6	4	2	6	5	2	6	6	2	3	6	3	4	2	6	4	2	6	6	2	2	6	3	4	5	2	5	2	5	3	2	6	1	7	4	4
414	1	64	1	12	5	2	2	6	2	2	5	6	1	6	5	3	2	6	2	5	3	4	3	4	4	6	5	2	5	4	4	2	4	4	2	4	5	6	5	7	7	7	1	5	3	5	3	5	3
415	1	55	2	12	4	5	4	5	6	5	2	4	3	6	3	4	3	6	5	6	4	3	5	2	6	2	5	3	5	5	6	4	2	6	2	6	6	3	3	2	2	3	5	5	3	5	3	5	3
416	1	29	2	14	5	5	1	6	4	4	5	4	4	5	5	6	1	3	4	5	5	3	3	4	4	5	5	2	2	4	5	5	6	3	4	4	5	4	4	4	4	3	5	3	5	4	4	5	3
417	1	74	2	8	5	2	2	5	3	2	6	6	1	6	5	4	4	5	5	5	4	4	5	1	5	5	5	2	4	5	3	2	5	5	1	5	5	6	6	6	6	5	3	5	3	5	3	6	2
418	1	26	2	12	7	3	1	7	1	1	7	1	1	7	7	7	5	1	4	1	1	5	4	1	7	7	7	1	1	5	1	1	4	1	1	7	7	7	7	7	7	7	1	7	1	7	1	7	1
419	1	66	1	8	5	1	1	5	4	4	2	5	2	7	7	5	2	2	5	2	2	2	5	2	7	7	2	3	6	3	3	2	3	3	6	6	6	6	6	6	6	6	2	2	6	2	6	6	2
420	1	41	1	20	7	7	7	7	7	7	7	7	7	7	7	7	7	7	7	7	7	7	7	7	7	7	7	7	7	7	7	7	7	7	7	7	7	7	7	7	7	7	1	7	1	7	1	7	1
421	1	63	1	12	7	1	1	7	1	1	2	7	1	7	7	1	7	7	1	7	7	1	1	7	2	7	1	7	7	1	7	7	1	1	7	1	1	7	1	7	1	7	1	1	7	1	7	1	7
422	1	48	1	15	5	4	4	5	4	4	4	4	4	4	4	4	4	4	4	4	4	4	4	4	4	4	3	2	3	4	3	2	5	3	2	4	3	5	3	4	5	6	2	6	2	6	2	6	2
423	1	43	1	14	6	2	2	6	3	1	5	4	2	6	2	5	4	4	4	4	2	2	4	7	6	7	5	3	5	5	5	2	3	4	5	6	6	7	7	3	7	7	1	4	4	5	3	5	3
424	1	66	1	17	5	2	2	4	4	2	2	2	1	5	3	2	1	2	1	3	2	2	2	1	2	2	2	1	1	2	1	1	1	2	1	2	2	2	2	6	6	5	3	5	3	5	3	5	3
425	1	61	2	15	5	2	2	4	2	3	4	5	3	4	5	3	2	4	3	5	4	2	4	4	2	5	4	1	2	3	3	4	2	4	2	4	5	4	3	5	3	5	3	4	4	4	4	5	3
426	1	30	1	15	3	2	2	3	5	4	4	2	1	4	2	3	5	6	3	6	4	3	1	1	3	4	4	2	5	3	6	4	2	4	1	5	3	4	1	5	5	5	3	5	3	3	5	5	3
427	1	45	1	14	6	4	4	6	4	4	4	5	2	4	5	5	4	5	5	5	4	4	4	1	4	2	5	4	5	5	5	4	4	5	1	4	2	6	6	5	4	5	3	3	5	4	4	4	4
428	1	24	2	16	3	1	3	3	6	4	3	4	3	2	4	2	3	6	6	6	6	5	1	3	6	5	6	6	5	5	3	4	5	6	7	2	2	4	3	2	4	4	4	4	4	5	3	5	3
429	1	28	1	15	2	6	2	5	5	3	2	4	1	6	3	5	5	5	4	5	3	2	2	1	6	6	4	2	1	5	5	4	2	2	5	7	5	4	4	4	4	7	1	6	2	6	2	6	2
430	1	30	2	8	6	3	2	4	2	4	3	6	4	7	4	4	3	3	4	5	4	3	6	6	5	4	5	3	4	6	5	3	3	4	5	4	4	6	4	6	6	6	2	3	5	4	4	4	4
431	1	40	1	14	4	5	4	5	5	4	4	4	3	3	3	4	4	4	4	3	3	4	4	2	6	5	4	4	3	4	3	3	3	3	3	3	5	3	3	5	4	4	4	4	4	4	4	4	4
432	1	45	2	15	6	2	2	4	2	2	5	5	1	5	5	5	2	2	4	2	2	3	5	2	4	6	5	2	2	4	2	2	3	5	2	4	6	5	5	5	5	5	3	4	4	4	4	5	3
433	1	40	1	14	4	4	4	4	4	4	4	5	1	4	4	5	1	6	4	5	1	1	7	1	6	6	5	1	1	4	4	1	5	5	1	7	4	4	4	7	7	4	4	4	4	4	4	4	4
434	1	45	2	12	5	1	1	5	1	1	5	1	1	6	6	4	7	7	4	6	6	3	3	7	2	2	4	1	1	4	1	1	1	1	1	1	1	5	5	5	5	3	5	3	5	3	5	3	5
435	1	54	1	15	4	5	4	4	3	5	5	6	5	4	5	5	4	4	6	5	6	6	5	4	5	5	4	5	5	5	6	6	6	5	4	7	5	5	6	6	6	6	2	5	3	4	4	5	3
436	1	30	2	15	5	3	4	5	4	3	2	3	2	2	4	3	4	4	6	4	4	4	3	1	5	2	4	5	4	3	3	3	2	2	4	6	4	5	5	4	4	5	3	3	5	5	3	4	4
437	1	69	2	7	6	1	1	5	4	2	3	3	2	5	5	4	1	2	5	4	2	4	4	2	5	4	5	2	2	5	4	2	4	4	2	5	4	4	4	4	4	4	4	4	4	4	4	4	4
438	1	73	1	12	5	1	2	5	1	2	2	4	2	5	5	5	3	5	4	4	2	2	5	1	5	6	6	2	4	6	2	2	1	3	2	5	2	4	4	4	3	4	4	4	4	4	4	4	4
439	1	44	2	16	6	4	2	5	3	2	2	4	2	5	4	6	2	2	4	2	2	2	7	1	4	4	6	1	1	5	2	2	1	6	4	4	4	5	5	5	5	6	2	2	6	4	4	5	3
440	1	46	1	14	7	2	4	5	3	2	5	4	3	6	5	2	7	6	2	7	6	4	2	7	2	4	2	7	6	2	6	6	2	1	7	4	4	6	2	3	3	5	3	1	7	1	7	3	5
441	1	59	2	8	4	4	4	4	4	4	2	4	2	5	4	3	4	6	4	4	4	1	4	2	4	4	3	4	6	4	4	4	2	3	1	4	4	4	4	4	4	4	4	4	4	4	4	4	4
442	1	39	1	16	5	4	4	5	5	4	4	3	4	5	5	3	5	6	3	6	5	4	2	4	3	3	3	5	6	4	6	5	4	3	3	4	3	4	2	5	5	5	3	4	4	5	3	5	3
443	1	27	1	8	6	2	2	6	4	2	4	3	4	4	6	6	1	3	6	3	3	2	3	5	4	7	5	1	2	5	1	2	1	5	1	4	7	4	4	6	6	5	3	3	5	4	4	4	4
444	1	36	2	12	6	2	3	6	2	1	4	2	1	5	3	4	6	5	4	4	3	4	1	3	3	4	5	4	3	4	3	2	4	3	2	3	3	4	3	6	4	4	4	3	5	3	5	4	4
445	1	58	1	7	3	3	3	3	3	3	3	3	3	3	2	3	3	3	3	3	3	3	3	3	3	2	3	3	3	3	3	3	3	3	3	3	2	2	2	2	2	5	3	3	5	3	5	4	4
446	1	28	2	15	6	2	2	6	2	2	5	4	2	6	6	6	2	3	5	4	2	3	4	5	5	6	6	2	4	5	4	2	4	4	5	4	4	6	6	3	6	6	2	2	6	2	6	5	3
447	1	34	1	17	5	3	2	5	2	2	2	5	4	4	5	4	4	6	4	5	4	4	2	2	4	1	3	5	5	4	6	4	4	3	3	4	5	5	5	4	5	5	3	4	4	4	4	4	4
448	1	73	2	12	6	2	2	6	2	2	2	4	2	6	6	5	3	3	5	3	3	2	5	2	5	5	5	2	3	5	3	2	2	4	3	5	5	7	6	7	7	4	4	7	1	6	2	6	2
449	1	49	2	12	5	1	4	5	3	1	4	5	2	5	3	4	4	4	3	5	3	3	3	4	4	4	4	4	3	4	4	2	4	2	3	4	5	3	3	3	3	6	2	5	3	4	4	5	3
450	1	29	2	17	5	3	2	5	3	2	5	5	3	5	5	5	2	5	5	4	3	5	5	4	5	5	4	5	5	4	4	5	5	5	5	5	5	6	5	5	5	5	3	6	2	5	3	5	3
451	1	62	1	7	1	1	1	1	1	1	1	1	1	1	1	1	1	1	1	1	1	1	1	1	1	1	1	1	1	1	1	1	1	1	1	1	1	1	1	1	1	1	7	1	7	1	7	1	7
452	1	28	2	14	2	6	6	2	6	6	3	3	5	5	4	1	6	6	1	7	7	2	2	7	2	4	1	5	5	1	6	7	3	2	5	6	4	4	2	7	7	6	2	5	3	5	3	6	2
453	1	29	2	20	5	3	1	3	4	1	7	1	1	7	4	5	6	6	4	5	1	5	7	1	5	1	5	1	6	4	4	1	2	7	1	4	4	5	5	4	5	7	1	7	1	7	1	7	1
454	1	26	2	12	4	4	4	4	4	4	4	4	4	4	4	4	4	4	4	5	4	4	4	5	4	6	4	4	4	4	4	4	4	4	4	4	4	4	4	4	4	4	4	4	4	4	4	4	4
455	1	60	1	9	5	2	2	4	5	3	1	5	1	5	4	3	7	7	2	5	4	2	1	1	2	5	2	7	7	2	5	3	1	4	1	2	6	7	7	5	4	6	2	6	2	6	2	6	2
456	1	35	2	17	5	3	1	4	3	1	4	3	1	5	2	5	2	3	5	2	1	3	5	3	6	7	6	1	1	6	1	1	1	6	7	5	5	5	5	7	7	5	3	5	3	4	4	5	3
457	1	36	1	12	4	4	4	4	4	4	4	4	4	4	4	4	4	4	4	4	4	4	4	4	4	4	4	4	4	4	4	4	4	4	4	4	4	4	4	4	4	4	4	4	4	4	4	4	4
458	1	58	2	8	4	1	1	4	1	1	4	6	4	7	1	1	3	4	1	4	5	1	1	6	5	5	3	1	2	3	2	3	2	4	5	6	6	7	3	6	2	5	3	3	5	5	3	4	4
459	1	39	2	14	4	4	1	3	2	2	4	5	1	7	6	3	5	2	2	4	3	2	2	4	4	3	2	6	1	2	4	2	1	3	3	3	3	6	4	6	3	6	2	6	2	6	2	6	2
460	1	65	1	7	6	2	2	6	2	2	2	2	2	3	6	4	6	2	2	2	2	2	2	6	3	3	5	2	2	2	2	2	2	2	4	6	5	7	5	3	2	7	1	2	6	2	6	4	4
461	1	43	1	12	6	3	2	5	3	2	2	4	2	2	2	3	3	3	3	3	3	3	3	3	3	3	3	3	3	3	3	3	3	3	3	3	3	3	3	3	3	3	5	3	5	3	5	3	5
462	1	28	2	17	5	3	3	5	3	3	5	5	2	5	4	4	5	6	4	6	5	4	5	5	4	6	4	5	5	3	5	4	5	5	4	4	5	6	6	6	6	4	4	4	4	4	4	4	4
463	1	67	1	14	6	1	1	6	3	1	5	6	1	7	7	5	1	3	4	3	3	5	5	2	5	6	4	1	1	3	2	2	4	5	1	6	6	7	7	7	7	6	2	6	2	3	5	6	2
464	1	56	1	14	5	3	1	6	2	2	6	5	4	5	4	3	5	5	2	6	5	2	3	6	4	6	3	1	5	3	5	5	3	4	6	3	3	2	2	4	1	5	3	2	6	4	4	4	4
465	1	43	2	15	4	5	4	4	4	3	3	4	4	4	6	4	5	5	5	5	4	4	5	5	6	5	4	5	5	5	4	4	4	4	5	5	4	5	4	5	5	4	4	5	3	5	3	5	3
466	1	34	1	12	3	3	3	3	3	4	3	2	1	3	4	2	3	3	2	3	5	2	2	1	3	3	2	3	3	2	3	5	3	3	1	3	3	5	4	3	3	7	1	7	1	7	1	7	1
467	1	35	1	17	6	1	2	6	2	1	1	6	2	6	6	3	3	7	4	7	5	1	2	3	3	5	4	1	5	3	5	4	5	3	3	2	6	7	2	7	7	6	2	3	5	3	5	4	4
468	1	32	2	15	5	4	4	5	4	3	5	4	3	6	4	4	5	6	5	6	5	5	5	4	6	7	5	2	5	5	4	4	4	5	3	5	7	5	5	6	5	5	3	4	4	4	4	4	4
469	1	54	1	12	4	1	1	4	3	1	1	4	2	5	2	4	4	5	4	4	1	1	4	1	3	5	5	1	1	3	2	1	1	4	1	2	5	7	6	7	1	4	4	4	4	4	4	5	3
470	1	51	2	12	4	1	1	4	3	4	3	2	1	7	5	1	4	6	1	6	6	2	1	3	5	6	4	1	6	2	6	6	2	4	2	7	4	7	4	6	2	5	3	4	4	4	4	4	4
471	1	62	1	8	5	1	1	5	4	2	1	1	1	1	4	4	1	3	4	2	4	1	1	1	1	4	4	1	3	4	3	3	1	1	1	6	4	4	4	4	3	6	2	6	2	6	2	6	2
472	1	25	1	14	5	4	4	5	5	4	4	5	5	4	5	5	4	5	4	5	4	5	4	4	4	5	5	4	6	5	6	5	5	5	4	5	6	5	5	5	5	5	3	3	5	3	5	4	4
473	1	33	2	8	6	7	6	6	6	6	6	6	5	6	6	6	7	6	7	7	6	7	7	7	7	7	6	6	5	6	7	7	7	7	7	7	7	6	6	6	6	7	1	7	1	7	1	7	1
474	1	32	1	9	7	6	6	4	5	5	5	3	6	5	5	6	5	5	3	5	5	5	4	6	6	5	6	5	5	5	5	5	3	3	4	4	4	4	4	4	4	4	4	5	3	5	3	5	3
475	1	30	2	15	4	4	4	4	4	4	4	4	3	4	4	4	4	4	4	4	4	4	4	3	4	4	4	4	4	4	4	4	4	4	4	4	4	5	5	3	3	4	4	4	4	4	4	4	4
476	1	30	1	14	5	3	4	6	2	3	6	4	5	3	2	6	3	3	5	2	2	3	5	4	6	6	6	3	3	6	2	2	3	6	4	4	5	5	3	5	2	4	4	4	4	4	4	4	4
477	1	49	1	15	5	1	1	6	1	1	5	3	1	7	1	5	6	3	6	3	1	5	2	1	7	1	6	3	2	6	2	1	5	1	1	7	1	3	3	1	1	5	3	5	3	5	3	5	3
478	1	54	1	8	6	2	2	6	2	2	4	6	2	6	5	3	6	5	2	5	4	2	3	6	3	6	2	6	5	3	4	5	2	3	6	3	5	5	3	6	6	5	3	3	5	3	5	4	4
479	1	40	1	8	4	4	6	4	5	4	4	3	4	4	4	3	5	7	4	6	4	3	2	5	4	4	5	5	7	3	5	5	4	4	5	4	4	4	4	4	4	4	4	4	4	4	4	4	4
480	1	54	1	12	6	2	4	6	2	2	4	6	3	7	7	5	2	4	5	2	2	6	6	5	4	4	6	2	1	4	1	1	6	6	1	6	6	7	7	7	7	4	4	4	4	4	4	5	3
481	1	25	2	14	5	5	6	6	5	6	6	4	4	6	5	5	5	4	4	5	5	6	5	4	5	4	5	4	4	5	5	5	4	5	5	5	4	6	5	5	4	5	3	4	4	5	3	5	3
482	1	35	2	15	7	1	1	7	5	1	1	1	1	5	3	5	1	4	6	5	2	3	2	6	3	5	6	1	1	1	1	1	1	1	6	1	3	5	3	5	3	7	1	3	5	5	3	5	3
483	1	59	1	8	4	1	4	4	1	5	4	1	2	4	2	4	1	4	4	1	5	6	1	1	6	4	4	1	1	4	1	4	4	1	1	4	4	4	1	7	1	7	1	5	3	5	3	5	3
484	1	70	1	9	1	1	1	4	4	4	4	3	4	6	6	1	7	6	2	7	5	4	1	4	7	7	1	7	6	1	7	5	5	1	5	1	1	1	1	1	1	4	4	4	4	2	6	4	4
485	1	41	2	16	4	3	3	3	5	4	3	3	4	5	5	3	2	5	3	6	4	4	2	3	5	6	4	2	4	3	5	5	4	4	3	6	5	3	1	7	7	5	3	4	4	4	4	4	4
486	1	55	2	14	5	3	2	5	2	1	5	3	1	6	5	5	6	3	3	4	3	5	2	5	5	6	5	6	3	4	4	4	6	4	3	5	6	5	4	6	6	7	1	5	3	5	3	5	3
487	1	53	1	12	6	1	1	6	1	1	6	6	1	6	7	6	7	6	6	1	1	1	6	1	7	7	6	7	1	6	1	1	6	6	1	6	6	7	7	6	6	6	2	6	2	6	2	6	2
488	1	72	2	14	6	2	1	6	1	1	2	6	1	6	6	6	7	4	6	2	1	4	6	1	6	6	6	3	3	6	1	1	2	6	1	6	6	7	7	6	6	5	3	5	3	5	3	5	3
489	1	51	2	14	6	4	3	5	4	3	5	5	1	7	6	4	5	7	4	7	6	3	4	7	1	4	4	5	6	4	6	6	3	4	7	4	5	6	5	6	5	6	2	1	7	2	6	5	3
490	1	43	2	14	6	3	2	5	2	2	6	6	2	6	3	5	4	4	4	4	3	6	6	2	6	6	5	5	5	6	4	3	6	6	2	6	4	6	6	7	2	3	5	6	2	5	3	5	3
491	1	72	1	9	6	1	1	5	1	1	1	5	1	5	5	3	1	6	4	6	4	4	1	6	4	4	4	4	6	4	6	4	4	4	5	4	4	6	4	6	6	6	2	2	6	2	6	3	5
492	1	70	1	7	5	1	1	5	1	1	4	5	1	7	7	5	1	1	4	1	1	4	5	1	7	7	5	1	1	5	1	1	5	5	1	5	7	1	1	1	1	4	4	4	4	4	4	4	4
493	1	48	1	14	7	1	1	6	3	1	4	3	1	4	4	6	3	2	6	2	1	4	4	3	3	4	6	3	2	6	2	1	4	4	2	4	4	3	4	4	4	4	4	3	5	4	4	4	4
494	1	57	2	8	6	3	2	6	2	2	5	6	1	6	5	5	2	3	5	2	2	3	6	1	5	6	5	1	3	5	2	2	5	5	1	6	6	7	7	6	6	6	2	5	3	5	3	5	3
495	1	38	2	9	2	4	2	2	2	2	2	2	4	2	2	1	2	1	1	1	1	1	1	3	1	1	1	1	1	1	1	1	1	1	1	1	1	2	2	2	2	2	6	2	6	2	6	2	6
496	1	39	2	17	7	1	1	6	1	1	4	5	1	6	4	4	1	1	3	4	3	5	4	2	5	5	4	1	1	3	4	3	3	3	4	6	4	3	5	7	7	7	1	4	4	4	4	6	2
497	1	55	2	14	6	3	2	3	4	3	2	5	3	5	4	5	4	2	6	3	3	6	5	2	5	5	6	3	2	5	3	3	6	5	2	5	4	6	6	4	4	4	4	4	4	5	3	5	3
498	1	70	1	8	3	4	3	4	4	3	3	3	1	4	4	3	3	5	3	3	3	3	4	1	2	4	3	3	5	3	4	3	3	3	1	3	3	2	3	3	3	3	5	3	5	3	5	3	5
499	1	61	2	15	6	1	2	6	2	1	4	5	1	7	5	5	1	3	5	2	3	4	6	1	7	7	6	1	2	4	1	1	6	7	1	7	6	5	4	6	7	7	1	5	3	5	3	6	2
500	1	60	1	8	5	6	3	5	3	5	5	4	1	5	1	4	7	5	2	5	5	3	5	2	5	6	5	7	4	5	5	3	5	6	1	6	7	7	7	3	1	6	2	6	2	6	2	6	2
501	1	39	2	8	3	3	2	3	3	2	2	3	1	4	4	5	4	2	4	2	2	4	6	1	5	6	3	5	3	2	5	3	2	2	1	3	3	2	6	6	6	1	7	5	3	4	4	4	4
502	1	57	1	17	4	5	3	3	6	5	2	4	1	7	5	4	5	2	3	1	3	3	3	1	7	2	4	2	2	3	2	3	2	5	1	6	2	7	7	3	6	4	4	7	1	7	1	6	2
503	1	52	1	14	6	1	1	6	1	5	4	4	1	5	5	5	7	4	4	3	2	3	4	6	5	6	5	3	2	4	2	1	4	4	6	5	6	7	7	3	2	6	2	5	3	5	3	5	3
504	1	70	1	14	5	4	2	5	2	2	3	5	1	6	4	4	2	3	3	2	2	4	5	2	6	5	4	2	1	4	1	1	4	5	1	6	5	5	5	4	5	6	2	5	3	6	2	5	3
505	1	38	1	14	4	4	2	4	2	2	4	4	2	1	2	4	3	3	4	3	1	4	4	2	2	2	4	1	2	4	1	1	3	4	2	2	2	3	3	4	4	4	4	4	4	4	4	5	3
506	1	55	1	12	6	1	1	6	3	1	6	6	2	5	5	4	1	4	4	5	4	4	4	3	6	7	4	2	4	4	5	4	4	5	3	5	6	6	3	7	4	6	2	3	5	3	5	3	5
507	1	69	2	14	4	3	3	4	3	3	4	4	3	4	5	4	3	3	4	3	3	4	4	3	4	4	4	3	3	4	3	3	4	4	3	4	4	5	5	5	5	5	3	3	5	3	5	5	3
508	1	64	2	8	5	3	3	4	4	3	4	5	5	6	6	3	5	3	4	3	5	3	3	7	4	3	4	4	3	4	5	5	3	4	6	2	4	5	4	6	3	6	2	3	5	3	5	3	5
509	1	49	2	14	5	1	2	5	3	2	3	4	2	6	6	4	3	4	4	5	4	4	4	4	6	6	5	3	3	4	4	3	4	3	3	6	6	3	3	6	6	4	4	3	5	4	4	4	4
510	1	54	2	14	2	3	4	2	4	4	2	3	3	5	5	2	3	4	2	3	3	3	2	4	5	6	2	2	2	2	2	2	2	4	2	4	4	4	2	5	3	5	3	4	4	4	4	4	4
511	1	61	1	15	4	1	2	6	3	2	4	5	1	4	4	3	3	3	3	3	3	3	3	3	3	3	3	3	3	3	3	3	3	3	3	3	3	3	3	3	3	3	5	3	5	3	5	3	5
512	1	60	2	14	3	4	1	3	4	4	5	3	1	6	7	3	6	1	3	4	4	5	3	1	6	7	4	1	1	3	2	2	5	5	1	6	7	2	2	2	4	6	2	5	3	5	3	5	3
513	1	48	1	14	2	4	4	4	6	5	4	3	2	4	1	3	4	6	4	7	4	5	2	1	5	1	4	4	4	4	4	4	5	3	1	7	1	3	3	4	5	4	4	5	3	5	3	5	3
514	1	64	2	7	3	1	1	2	1	4	3	5	2	4	7	2	5	4	1	5	5	1	5	1	1	6	1	5	4	1	4	6	1	4	5	5	3	7	7	7	7	6	2	6	2	6	2	6	2
515	1	49	2	14	6	2	2	6	2	2	4	4	4	6	6	6	2	2	6	2	2	4	4	4	6	6	6	2	2	6	2	2	4	4	4	6	6	4	4	6	6	4	4	4	4	4	4	4	4
516	1	33	2	17	6	1	1	6	1	2	4	7	2	6	6	6	1	1	6	1	2	4	6	2	6	6	6	1	1	5	1	1	5	7	1	6	6	7	7	7	7	4	4	4	4	4	4	4	4
517	1	47	2	14	4	3	1	4	4	2	4	4	1	4	3	4	2	4	4	3	2	3	6	2	4	4	5	2	3	4	2	2	4	6	2	4	4	2	5	5	4	5	3	5	3	5	3	5	3
518	1	35	1	14	3	4	2	3	5	3	4	3	2	5	1	3	3	5	4	5	2	2	3	2	4	6	4	4	4	4	4	4	4	5	3	5	5	3	4	6	2	5	3	5	3	2	6	4	4
519	1	48	1	14	5	3	3	5	3	3	3	5	3	5	4	5	5	6	5	6	3	4	2	3	3	2	6	4	5	6	5	4	4	5	3	3	2	6	5	6	6	5	3	4	4	4	4	4	4
520	1	39	2	16	5	3	3	5	4	3	4	3	4	5	4	3	4	4	3	3	4	2	3	4	4	3	3	3	3	2	3	4	3	2	2	4	4	2	3	5	4	5	3	4	4	5	3	4	4
521	1	48	2	8	7	1	1	7	1	1	4	6	1	7	5	6	4	2	6	2	2	1	3	6	4	6	3	3	3	3	3	3	3	3	3	3	3	3	3	1	1	3	5	3	5	3	5	3	5
522	1	49	1	12	4	2	1	5	3	2	5	4	1	6	2	4	3	5	4	5	3	3	3	2	4	6	4	3	5	4	5	3	4	4	1	5	6	6	5	6	4	6	2	4	4	4	4	4	4
523	1	30	1	17	6	1	1	6	1	1	5	7	2	6	6	6	1	1	6	1	1	5	7	2	5	5	6	1	1	5	1	1	4	7	2	5	5	6	6	5	6	6	2	5	3	5	3	5	3
524	1	42	2	9	4	4	3	5	3	3	3	4	2	6	4	4	3	3	4	3	2	3	4	2	6	4	4	5	5	4	6	4	4	2	2	2	4	5	4	6	6	4	4	4	4	4	4	4	4
525	1	60	2	12	1	1	1	1	1	1	3	5	1	5	5	2	1	1	1	1	1	1	1	4	4	4	1	1	1	1	1	1	4	4	3	4	4	3	3	4	4	4	4	3	5	3	5	4	4
526	1	37	2	14	6	3	4	5	3	1	4	4	2	4	3	5	5	4	5	4	1	3	3	1	3	3	5	1	1	4	3	1	3	4	2	2	4	5	5	6	6	5	3	5	3	5	3	5	3
527	1	65	2	12	6	1	1	6	1	1	1	6	1	6	6	6	1	1	6	1	1	1	6	1	6	6	6	1	1	6	1	1	1	6	1	6	6	7	7	7	7	6	2	6	2	6	2	6	2
528	1	24	2	14	1	1	1	1	1	1	1	1	1	1	1	1	1	1	1	1	1	1	1	1	1	1	1	1	1	1	1	1	1	1	1	1	1	1	1	1	1	1	7	1	7	1	7	1	7
529	1	64	1	9	6	5	3	5	3	2	4	4	3	6	5	4	5	5	5	4	3	4	4	6	3	2	5	3	3	4	3	2	4	4	3	3	3	5	5	4	5	5	3	5	3	5	3	5	3
530	1	30	1	12	5	3	3	4	3	3	2	6	3	4	2	4	3	3	5	3	3	2	5	4	5	5	6	2	2	7	2	2	1	6	2	5	6	7	6	7	5	7	1	7	1	5	3	7	1
531	1	66	2	14	4	4	4	4	4	4	4	3	3	3	4	4	3	4	3	4	4	3	4	4	4	4	3	4	4	4	3	3	4	4	4	4	4	3	4	4	4	3	5	4	4	4	4	4	4
532	1	37	1	12	5	3	5	3	2	3	5	5	4	4	4	5	5	5	5	5	3	4	5	2	5	5	5	3	5	5	3	3	4	5	2	5	5	5	4	6	6	5	3	5	3	5	3	5	3
533	1	51	2	8	5	1	1	5	1	1	4	5	1	5	1	5	5	5	5	1	1	1	5	1	5	5	5	5	5	5	1	1	5	5	1	5	5	4	4	4	4	4	4	4	4	4	4	4	4
534	1	30	1	14	7	1	1	7	1	1	5	7	1	4	4	7	1	3	7	2	1	3	7	2	4	6	5	1	1	5	1	1	4	7	2	5	6	7	7	5	7	7	1	5	3	6	2	6	2
535	1	30	1	17	6	1	1	6	3	1	4	5	3	5	5	6	1	1	5	3	1	5	5	3	4	5	6	1	1	5	3	1	5	4	4	5	5	5	5	5	5	4	4	4	4	4	4	4	4
536	1	73	2	14	6	1	1	5	4	1	4	3	2	4	6	6	1	2	4	4	1	3	2	4	3	5	6	1	1	4	3	1	4	3	1	5	5	5	5	6	6	5	3	4	4	4	4	4	4
537	1	30	1	7	2	6	1	3	1	5	1	4	1	3	7	2	5	1	3	1	2	1	5	7	3	7	2	1	1	1	1	1	1	5	2	6	7	1	3	5	5	7	1	5	3	3	5	5	3
538	1	40	2	15	4	5	5	5	4	4	5	5	5	4	5	4	5	5	5	4	4	4	5	4	5	5	5	4	5	5	5	4	4	5	5	5	4	4	5	5	4	5	3	4	4	4	4	5	3
539	1	29	1	16	6	5	3	4	5	3	5	6	3	5	3	5	4	6	4	5	6	4	5	3	5	4	6	4	5	4	5	6	4	3	5	4	5	4	5	6	4	3	5	5	3	6	2	5	3
540	1	24	2	17	5	2	2	5	4	2	5	2	1	7	2	3	2	4	3	5	3	2	4	4	4	4	2	2	2	2	2	2	2	3	4	4	4	2	3	2	3	6	2	3	5	2	6	4	4
541	1	29	1	17	6	2	2	6	2	2	2	5	1	7	3	5	2	4	4	4	4	5	3	6	6	7	6	2	3	5	2	2	6	4	6	6	6	7	2	7	7	7	1	7	1	7	1	7	1
542	1	28	2	8	4	7	7	3	4	4	4	3	3	5	5	2	7	7	2	6	5	4	3	3	3	3	3	7	7	3	5	5	4	5	5	4	4	6	5	6	6	7	1	1	7	1	7	6	2
543	1	29	2	15	6	5	3	7	3	2	6	5	2	7	2	6	5	3	6	3	2	6	5	1	7	7	5	3	2	6	3	1	3	6	1	6	5	7	7	6	5	5	3	6	2	2	6	5	3
544	1	40	1	14	5	4	3	6	4	4	5	4	4	6	5	5	4	4	5	5	4	5	4	4	5	5	5	4	4	5	4	3	4	4	3	5	5	5	5	6	6	4	4	6	2	5	3	4	4
545	1	24	2	14	5	4	5	5	4	4	5	5	5	4	5	5	7	4	6	4	5	4	6	6	5	5	5	6	6	6	6	5	6	7	7	7	7	5	5	4	5	6	2	5	3	6	2	5	3
546	1	69	1	16	4	1	1	4	4	4	1	4	1	4	4	4	7	7	4	7	4	7	4	4	4	4	4	7	7	4	7	4	4	4	4	4	4	4	4	4	4	7	1	7	1	7	1	7	1
547	1	52	1	8	4	2	2	5	4	3	3	4	2	1	1	3	5	6	4	5	5	3	3	4	4	4	3	5	7	4	5	4	2	3	5	4	5	4	2	7	1	7	1	3	5	3	5	4	4
548	1	73	1	12	5	2	2	5	1	1	2	6	1	5	1	5	3	4	4	2	2	4	5	2	5	3	5	2	1	3	1	1	3	6	1	6	4	4	4	4	4	7	1	7	1	7	1	7	1
549	1	53	2	8	4	6	6	4	4	5	1	3	5	4	4	1	7	5	3	5	5	1	3	5	3	7	2	7	4	3	4	6	1	3	5	3	6	6	6	5	3	6	2	6	2	5	3	5	3
550	1	41	1	14	7	2	1	7	1	2	4	6	1	7	2	7	4	5	4	5	2	3	3	1	4	6	5	2	4	5	4	1	2	3	5	1	4	7	7	7	7	7	1	7	1	3	5	6	2
551	1	59	2	8	5	3	3	5	2	2	4	5	2	5	5	4	4	5	3	6	5	4	4	4	4	5	4	4	5	4	5	4	4	4	3	4	4	7	5	6	4	4	4	4	4	4	4	4	4
552	1	41	2	15	6	2	2	6	2	1	5	4	2	5	5	6	2	4	5	4	2	4	4	4	4	4	6	2	3	5	2	1	4	5	2	5	3	6	5	6	6	6	2	5	3	5	3	5	3
553	1	30	2	17	5	3	3	5	4	3	5	3	2	5	4	3	5	6	4	6	5	5	2	3	4	4	3	4	6	3	6	4	4	3	2	5	2	6	6	5	5	7	1	7	1	7	1	7	1
554	1	45	1	15	6	1	1	6	2	2	6	6	1	7	4	6	1	2	6	2	2	6	6	1	7	7	5	1	1	5	2	2	7	7	1	7	7	4	4	6	6	4	4	4	4	4	4	4	4
555	1	20	2	12	6	3	1	6	3	2	7	5	2	6	3	5	4	3	5	2	4	4	6	5	6	7	6	4	1	5	2	3	6	6	2	6	6	7	5	3	7	6	2	5	3	5	3	6	2
556	1	20	2	12	7	3	2	5	2	2	3	6	2	5	5	2	4	4	3	6	4	4	3	7	2	2	3	4	5	3	4	4	5	3	7	2	3	3	7	7	2	7	1	2	6	2	6	3	5
557	1	52	2	17	5	6	5	2	7	5	4	1	1	7	5	2	6	6	2	7	6	6	2	2	7	5	2	5	5	2	7	5	6	2	2	5	3	4	2	5	4	6	2	6	2	5	3	5	3
558	1	47	1	12	6	6	3	3	4	6	6	6	6	6	6	5	5	5	5	5	5	5	5	5	5	5	5	5	5	5	5	5	5	5	5	5	5	4	5	7	4	6	2	4	4	4	4	4	4
559	1	30	2	8	7	1	1	7	1	1	1	7	1	7	7	7	1	1	7	1	1	1	7	1	7	7	7	1	1	7	1	1	1	7	1	7	7	7	7	7	7	5	3	5	3	5	3	5	3
560	1	57	2	12	5	2	3	5	4	3	5	4	2	5	4	4	3	4	4	4	3	4	4	4	4	4	4	3	4	4	4	4	4	4	4	4	4	5	5	5	5	5	3	4	4	4	4	5	3
561	1	54	1	12	3	3	3	3	4	4	3	3	5	4	3	3	3	3	3	4	5	3	3	5	4	4	3	3	3	3	3	4	3	3	4	4	4	2	2	5	5	3	5	2	6	3	5	3	5
562	1	42	2	15	5	3	2	5	3	1	3	4	1	6	4	6	5	4	5	5	1	4	3	1	7	7	7	5	3	6	4	1	3	5	1	5	7	7	6	7	7	6	2	5	3	4	4	5	3
563	1	52	2	15	5	1	1	5	2	4	5	5	3	5	5	5	2	2	4	3	3	3	5	4	4	5	5	2	2	4	3	3	4	4	4	5	5	6	6	6	6	6	2	4	4	4	4	4	4
564	1	35	1	16	7	1	1	7	1	1	7	7	1	7	7	1	7	7	1	7	7	1	1	6	1	1	3	7	7	3	7	3	6	2	7	3	3	7	1	7	1	7	1	1	7	2	6	3	5
565	1	45	2	12	5	2	3	4	4	3	4	5	3	5	5	4	4	3	4	3	3	3	4	5	6	6	4	2	2	3	2	3	3	5	4	2	6	6	6	6	6	3	5	6	2	5	3	4	4
566	1	31	2	15	5	2	3	5	3	3	4	5	2	2	2	4	2	4	4	4	2	2	4	5	2	4	5	2	2	4	2	1	4	3	2	5	6	4	2	5	4	6	2	3	5	4	4	4	4
567	1	43	1	8	6	2	2	6	2	2	6	2	2	6	6	1	7	7	1	7	7	1	1	7	1	7	1	1	7	1	7	7	1	1	7	1	7	7	1	7	7	7	1	1	7	1	7	3	5
568	1	65	1	9	5	3	7	4	6	6	5	2	4	5	5	4	2	2	5	2	1	5	5	4	6	5	5	1	1	1	1	1	2	4	2	5	5	4	4	4	4	4	4	4	4	4	4	4	4
569	1	49	1	12	5	4	1	5	1	5	4	4	4	5	1	4	6	6	3	6	5	2	2	7	5	4	5	6	5	4	6	4	3	4	6	4	5	4	1	4	1	7	1	3	5	2	6	4	4
570	1	27	1	15	4	3	1	4	4	2	4	2	2	4	4	3	2	1	3	4	3	3	2	3	3	4	2	3	1	2	4	4	3	2	4	3	4	2	2	7	7	4	4	4	4	4	4	4	4
571	1	39	1	12	7	3	1	7	2	1	6	5	2	5	6	7	2	1	7	1	1	5	6	1	5	6	7	1	1	7	1	1	6	6	1	6	6	5	5	6	6	6	2	6	2	6	2	6	2
572	1	49	1	16	5	3	3	5	5	2	2	4	2	2	4	5	3	6	5	6	3	3	4	4	5	5	5	3	7	5	5	3	2	4	4	4	4	6	5	4	3	6	2	6	2	6	2	6	2
573	1	70	2	8	6	5	5	7	5	4	5	5	4	6	6	4	6	6	5	6	6	6	2	6	6	6	5	4	4	5	4	4	4	4	3	5	6	6	6	7	6	7	1	4	4	5	3	5	3
574	1	72	2	8	6	1	1	6	1	1	1	6	1	6	6	6	2	2	6	2	2	2	6	1	2	6	6	2	2	6	2	2	2	6	2	2	6	7	7	5	5	1	7	1	7	1	7	1	7
575	1	28	2	14	4	4	4	4	6	4	4	2	3	6	2	2	4	5	3	5	5	4	3	7	2	3	2	4	5	3	5	5	2	2	5	2	2	2	1	3	4	3	5	4	4	4	4	3	5
576	1	72	2	14	5	3	5	5	5	4	2	4	4	3	5	4	4	5	3	4	4	4	3	4	3	3	4	4	5	3	4	3	3	4	3	4	4	5	5	5	5	4	4	5	3	5	3	4	4
577	1	25	2	17	5	2	2	5	4	3	2	7	1	7	2	4	5	1	4	2	4	7	1	3	5	7	3	4	1	3	5	5	2	2	5	5	7	5	1	7	7	7	1	4	4	2	6	4	4
578	1	54	1	14	4	2	1	4	2	2	2	5	2	5	5	2	3	6	2	6	5	2	2	3	2	5	2	3	6	2	6	4	2	2	2	2	5	4	2	6	3	4	4	5	3	4	4	4	4
579	1	61	1	12	6	4	3	5	5	3	4	5	1	6	6	1	5	5	2	6	5	4	2	1	6	7	2	5	5	2	5	6	4	2	1	5	7	7	5	7	2	6	2	6	2	4	4	5	3
580	1	30	2	12	3	5	6	3	7	5	6	3	2	4	2	2	5	4	3	3	3	4	1	3	4	2	2	3	3	3	5	3	4	4	2	2	2	3	3	5	1	4	4	5	3	5	3	5	3
581	1	55	1	12	7	1	1	7	1	1	1	1	1	1	1	4	4	4	4	4	4	4	4	4	4	4	4	4	4	4	4	4	4	4	4	4	4	4	4	4	4	4	4	4	4	4	4	4	4
582	1	26	2	12	5	4	3	5	3	3	5	5	3	6	6	3	5	5	3	5	6	2	2	7	2	5	3	6	6	3	6	6	2	2	2	2	4	6	4	6	4	6	2	1	7	1	7	4	4
583	1	43	2	14	4	4	3	4	4	3	3	4	3	3	4	4	4	5	4	4	4	4	4	4	4	4	4	4	4	4	4	4	4	4	4	4	4	4	4	4	4	5	3	4	4	4	4	4	4
584	1	33	2	14	6	2	2	6	2	2	4	5	3	5	5	6	2	2	6	2	2	4	5	2	5	5	6	2	2	6	2	2	4	5	2	4	4	7	7	7	7	4	4	4	4	4	4	4	4
585	1	34	1	14	6	2	5	7	3	2	5	6	1	7	1	7	3	6	7	4	4	4	4	4	4	4	7	2	3	6	2	2	3	6	2	4	4	3	2	5	7	7	1	6	2	7	1	6	2
586	1	49	2	12	3	1	2	2	2	4	3	5	2	2	4	4	5	4	2	5	5	5	5	4	3	5	3	2	2	2	2	2	2	4	2	2	2	5	4	4	2	7	1	2	6	2	6	2	6
587	1	68	2	8	6	2	1	5	2	2	5	3	2	5	3	4	5	5	3	5	4	3	4	4	6	7	4	2	4	4	5	4	3	5	3	5	6	4	4	6	6	6	2	5	3	5	3	5	3
588	1	54	1	12	4	4	2	5	3	1	5	4	1	3	7	4	5	7	4	7	5	2	2	4	1	6	4	3	6	4	5	2	3	4	2	4	4	1	4	3	6	4	4	5	3	5	3	5	3
589	1	22	1	14	5	3	4	6	4	3	5	4	2	3	3	5	4	5	4	5	4	1	5	6	4	4	4	1	3	4	3	5	4	5	1	6	7	3	3	6	6	4	4	3	5	6	2	4	4
590	1	56	2	8	3	3	3	3	3	3	3	3	3	5	5	3	3	3	3	3	3	3	3	5	3	5	1	1	1	1	1	1	1	7	1	1	5	7	7	7	7	5	3	5	3	5	3	5	3
591	1	62	2	12	5	4	5	5	3	3	3	4	2	4	3	4	6	6	4	5	3	7	5	2	7	6	5	6	6	5	6	4	5	3	2	5	5	5	5	3	3	5	3	5	3	5	3	5	3
592	1	70	1	12	5	1	2	3	2	2	2	3	2	4	4	2	2	4	3	5	4	3	3	2	4	4	3	2	4	3	4	3	3	3	2	4	4	4	3	5	3	5	3	5	3	5	3	5	3
593	1	36	1	15	4	4	3	5	4	4	5	3	3	5	4	4	3	4	4	5	4	3	4	4	5	3	4	3	4	4	5	4	3	4	4	5	5	4	3	3	4	4	4	3	5	3	5	4	4
594	1	38	2	20	5	2	4	5	2	2	4	2	4	4	3	3	5	5	3	5	5	5	2	6	4	3	2	5	5	2	5	5	5	1	6	4	4	5	5	5	1	7	1	5	3	4	4	6	2
595	1	41	2	12	2	2	3	2	5	7	2	1	7	5	6	3	1	3	2	6	7	2	2	7	2	6	1	4	1	1	6	7	1	1	7	2	2	3	2	1	1	2	6	1	7	1	7	2	6
596	1	57	1	12	5	1	1	5	1	1	1	5	1	3	7	5	1	1	5	1	1	1	5	2	5	7	6	1	1	5	1	1	4	5	1	5	6	4	7	7	4	4	4	6	2	6	2	5	3
597	1	70	1	14	2	2	3	3	4	2	2	5	4	2	5	1	7	5	1	7	4	2	1	7	5	6	1	7	5	1	7	6	4	2	7	5	4	3	2	5	5	4	4	2	6	2	6	2	6
598	1	54	1	17	5	2	2	4	3	2	1	5	1	4	4	4	3	5	2	6	3	1	1	2	5	4	4	2	2	3	2	1	1	4	1	7	2	5	4	5	6	4	4	4	4	4	4	4	4
599	1	38	1	14	5	2	2	5	3	2	3	4	2	5	2	5	3	4	5	4	3	2	4	2	5	2	5	2	3	5	3	2	2	5	2	4	5	3	3	6	5	6	2	5	3	5	3	5	3
600	1	55	1	14	6	1	1	6	3	1	1	5	3	6	3	6	5	4	5	5	5	2	4	4	3	3	6	6	4	5	5	4	2	5	5	5	4	5	4	6	5	7	1	6	2	6	2	6	2
601	1	47	2	12	4	5	1	5	2	1	2	5	1	5	2	4	5	3	5	3	1	4	4	3	4	5	4	4	2	4	2	1	4	4	1	5	4	6	6	6	6	5	3	3	5	4	4	6	2
602	1	63	1	12	4	3	2	4	3	4	3	3	4	5	4	4	3	5	4	5	4	3	4	4	4	4	4	3	5	4	5	4	3	4	3	4	4	4	4	4	4	4	4	5	3	5	3	5	3
603	1	25	1	12	5	5	6	5	5	3	4	3	2	6	5	5	6	7	4	6	4	4	5	5	3	5	5	3	3	4	3	2	4	4	5	4	5	5	5	3	5	5	3	2	6	4	4	4	4
604	1	59	1	12	3	4	4	3	5	5	4	4	6	5	4	2	4	4	2	5	5	5	3	5	5	4	2	5	5	2	5	5	4	3	6	4	4	3	3	5	5	3	5	2	6	2	6	3	5
605	1	46	2	12	4	1	4	4	6	6	4	4	2	4	5	1	7	7	1	7	7	1	1	5	4	1	1	7	7	1	7	7	1	1	6	2	1	4	1	5	3	6	2	2	6	2	6	2	6
606	1	57	2	16	6	1	1	6	1	1	1	6	1	6	7	4	5	5	2	5	6	6	2	7	3	2	3	4	3	3	3	3	3	3	6	3	3	6	5	7	4	7	1	2	6	2	6	3	5
607	1	51	1	17	5	5	3	3	3	2	3	4	1	4	3	4	3	6	2	5	4	1	3	5	3	7	3	1	5	2	2	1	1	3	5	5	6	6	6	5	3	5	3	6	2	5	3	5	3
608	1	27	1	14	4	1	1	6	2	1	6	4	1	7	4	3	1	6	3	7	2	5	2	4	5	7	4	1	6	3	7	1	3	2	7	3	7	7	2	5	4	5	3	2	6	1	7	2	6
609	1	74	2	9	5	2	3	5	5	4	2	3	1	5	6	2	4	6	2	7	5	3	2	3	5	6	3	5	6	3	6	5	3	2	4	4	6	4	4	5	2	5	3	3	5	3	5	3	5
610	1	23	1	14	4	2	1	5	3	1	1	5	1	4	2	2	5	4	2	7	4	1	1	3	5	7	3	1	1	1	1	1	1	4	4	1	1	7	1	7	1	5	3	3	5	4	4	4	4
611	1	48	1	8	5	4	4	5	5	4	3	4	2	4	4	5	3	5	5	5	3	3	4	2	5	2	5	2	4	5	5	2	2	4	2	5	4	5	5	5	5	4	4	6	2	6	2	5	3
612	1	35	1	17	5	4	6	3	7	4	4	2	1	4	3	4	5	6	4	7	2	4	3	2	3	2	5	2	6	4	7	2	4	4	2	3	2	4	2	6	6	7	1	6	2	5	3	5	3
613	1	45	2	15	3	7	1	3	5	7	2	3	2	6	6	3	7	2	3	6	6	4	3	2	4	4	3	7	2	3	5	6	3	4	2	4	4	7	7	7	7	6	2	6	2	6	2	6	2
614	1	24	1	12	5	4	4	5	4	4	4	4	4	4	4	5	4	5	4	4	4	4	4	5	5	4	5	4	5	4	5	4	5	4	5	4	5	5	4	5	4	5	3	4	4	5	3	4	4
615	1	44	2	17	5	1	2	5	2	1	3	5	1	7	5	5	3	7	4	7	6	5	4	1	7	5	4	4	7	5	6	4	3	5	1	6	5	3	2	7	6	7	1	7	1	7	1	7	1
616	1	40	1	17	4	5	5	5	5	6	6	6	6	5	5	5	5	6	6	6	5	4	4	5	5	6	4	4	5	6	6	6	6	6	5	5	6	4	4	5	5	5	3	5	3	4	4	3	5
617	1	52	1	14	5	4	5	4	5	4	5	4	5	4	5	5	4	5	4	5	4	5	4	5	5	4	5	4	5	4	5	4	5	4	5	4	5	5	4	5	4	5	3	4	4	5	3	4	4
618	1	52	2	17	5	4	4	4	4	3	4	4	3	4	4	3	4	4	3	5	5	4	4	5	4	4	3	5	5	3	5	5	4	3	5	4	4	5	5	5	5	5	3	4	4	4	4	4	4
619	1	66	1	14	6	3	1	6	1	1	1	6	1	5	7	6	1	1	6	1	1	1	7	1	6	7	6	1	1	6	1	1	5	6	1	7	6	6	6	7	7	7	1	7	1	7	1	7	1
620	1	25	2	12	6	5	1	5	1	2	7	3	1	7	6	5	5	1	4	1	4	7	4	1	7	7	4	3	1	4	1	4	4	5	1	7	7	4	4	5	4	7	1	7	1	7	1	7	1
621	1	47	2	14	7	2	3	6	2	2	5	5	2	5	5	6	2	5	5	3	2	5	4	2	5	3	6	2	2	5	2	2	5	5	2	6	5	4	3	5	2	6	2	5	3	5	3	5	3
622	1	29	2	15	3	5	4	5	6	3	4	2	4	6	2	6	2	1	6	2	1	5	7	2	7	7	7	1	1	6	1	1	4	7	1	7	7	5	2	4	4	7	1	5	3	6	2	5	3
623	1	62	1	12	5	4	5	4	5	4	5	4	5	4	5	5	4	5	4	5	4	5	4	5	4	5	5	4	5	4	5	4	5	4	5	4	5	5	4	5	4	5	3	4	4	5	3	4	4
624	1	27	2	12	5	4	2	4	2	3	5	5	4	6	3	4	5	2	3	3	5	4	5	7	4	5	4	2	2	4	5	3	4	4	7	6	7	2	2	5	1	3	5	4	4	6	2	3	5
625	1	63	2	17	5	1	1	5	1	1	3	6	2	4	2	5	1	2	5	1	1	1	6	1	4	4	5	1	2	5	1	1	2	6	1	4	5	2	3	4	4	4	4	4	4	4	4	4	4
626	1	65	1	15	5	1	6	5	5	4	4	4	1	6	5	5	1	6	5	6	2	3	4	2	6	6	6	1	1	6	2	1	1	7	1	7	7	4	5	5	3	6	2	4	4	6	2	5	3
627	1	30	1	12	3	2	2	3	3	3	4	3	1	4	2	2	3	4	2	4	4	2	3	3	3	4	2	2	2	2	2	2	3	3	2	4	5	6	5	5	5	7	1	4	4	4	4	4	4
628	1	27	2	15	7	1	1	7	1	1	2	6	2	6	6	7	1	1	7	1	1	1	6	2	6	6	7	1	1	7	1	1	1	6	2	6	6	6	6	5	5	6	2	7	1	6	2	6	2
629	1	45	1	14	4	4	4	4	4	4	4	4	4	6	4	2	5	6	2	5	5	4	2	7	5	2	2	5	5	2	5	4	4	2	6	4	2	4	3	6	2	5	3	2	6	2	6	4	4
630	1	62	2	15	1	6	1	1	6	6	1	1	5	6	5	1	6	1	1	6	6	1	1	5	6	4	1	6	1	1	6	6	1	1	1	5	6	1	1	6	6	6	2	6	2	6	2	6	2
631	1	61	1	8	3	2	4	4	4	4	4	4	4	5	5	2	6	5	2	5	5	5	2	6	5	4	2	2	3	2	4	4	4	3	4	1	5	3	2	4	1	5	3	2	6	2	6	2	6
632	1	29	2	17	5	1	1	5	1	1	5	5	1	4	3	5	1	1	5	1	1	5	5	1	5	5	5	1	1	5	1	1	3	5	1	5	5	5	5	5	5	6	2	5	3	5	3	5	3
633	1	50	1	9	5	6	6	4	7	5	5	3	4	6	5	4	7	7	4	6	5	4	3	5	5	6	4	7	7	3	6	4	4	3	4	5	5	4	3	5	2	5	3	3	5	3	5	3	5
634	1	76	2	9	4	4	4	4	4	4	4	4	4	4	4	3	6	5	3	6	6	6	2	6	4	4	4	4	4	4	4	4	4	4	4	4	4	3	3	3	3	3	5	3	5	3	5	3	5
635	1	36	2	12	7	4	7	7	7	4	7	7	7	7	7	7	4	7	7	7	4	7	4	7	1	1	7	4	7	6	7	4	7	4	7	1	1	7	7	7	7	7	1	7	1	7	1	7	1
636	1	51	2	16	6	4	2	6	1	2	4	5	3	5	5	6	4	3	6	2	2	4	5	2	5	5	5	1	1	5	1	1	4	5	1	5	5	7	7	7	7	5	3	3	5	3	5	4	4
637	1	64	1	12	6	1	1	6	1	2	1	6	1	6	3	4	1	2	4	2	1	1	5	1	6	6	5	1	1	5	1	1	1	5	1	5	5	3	3	6	6	6	2	5	3	5	3	5	3
638	1	32	2	17	3	4	4	3	4	1	4	3	2	4	2	3	4	2	3	4	2	2	3	4	3	2	4	1	1	3	1	1	2	5	3	4	4	3	3	5	5	7	1	6	2	4	4	4	4
639	1	49	2	14	5	3	2	5	3	3	2	4	2	6	2	3	3	4	2	4	5	2	3	7	6	2	4	3	2	4	2	2	3	3	2	6	2	3	2	6	2	6	2	2	6	3	5	3	5
640	1	45	2	17	5	4	4	4	4	5	4	4	5	4	4	3	4	5	4	5	4	4	5	4	4	4	4	4	3	3	4	4	5	4	4	5	4	4	3	4	4	4	4	4	4	3	5	4	4
641	1	33	1	17	4	3	2	3	3	4	5	2	3	4	4	4	5	6	3	5	1	3	4	5	4	4	5	2	6	4	5	2	4	4	3	5	4	5	3	7	7	7	1	4	4	3	5	5	3
642	1	25	2	14	7	6	5	4	3	2	1	2	3	4	5	7	6	5	4	3	2	1	2	3	4	5	7	6	5	4	3	2	1	2	3	4	5	7	6	5	4	7	1	6	2	5	3	4	4
643	1	37	1	14	5	3	4	6	5	2	6	5	1	6	4	5	6	7	6	7	3	5	5	1	5	4	5	6	5	5	6	6	5	5	6	6	5	5	5	6	4	5	3	6	2	5	3	5	3
644	1	41	1	8	5	5	1	5	6	7	5	4	1	6	5	5	6	3	5	6	6	5	6	6	6	6	5	5	7	6	6	5	5	5	5	5	4	5	5	5	5	4	4	5	3	7	1	6	2
645	1	49	2	14	5	3	3	5	4	2	2	6	4	2	3	4	4	3	3	5	4	4	3	6	4	4	4	3	3	4	3	3	3	5	4	4	4	6	6	6	6	4	4	6	2	5	3	5	3
646	1	24	2	12	6	2	2	6	3	2	6	6	2	6	3	3	4	4	3	4	4	1	3	6	4	5	3	4	4	2	5	2	3	2	2	5	2	5	2	6	1	5	3	2	6	3	5	4	4
647	1	27	1	16	5	3	3	5	2	3	5	6	2	5	5	5	2	2	5	3	3	6	5	2	5	5	5	2	3	5	3	3	5	5	3	5	6	4	5	2	5	5	3	5	3	4	4	5	3
648	1	37	1	14	7	3	3	6	3	2	5	5	2	1	5	6	5	7	5	6	6	4	2	4	1	4	5	5	7	5	5	5	3	3	4	1	4	7	3	7	5	7	1	7	1	7	1	7	1
649	1	37	2	14	4	4	4	5	5	3	4	3	4	5	2	4	4	5	5	5	3	3	3	5	3	5	4	3	5	4	5	3	3	4	5	3	5	2	6	3	5	6	2	4	4	4	4	4	4
650	1	40	2	14	6	1	1	6	1	1	6	6	1	6	5	5	1	5	5	4	3	4	5	5	4	6	6	1	3	6	3	3	5	6	5	6	6	6	5	6	6	6	2	5	3	5	3	6	2
651	1	28	2	14	5	2	2	6	3	1	4	5	4	4	5	4	2	4	3	3	2	2	4	7	5	7	3	1	2	3	3	1	2	5	7	2	7	4	5	7	5	6	2	4	4	2	6	6	2
652	1	29	1	17	4	4	4	4	4	3	4	1	1	5	3	4	4	5	3	5	2	1	3	1	3	5	4	1	2	2	2	2	2	2	1	2	3	7	2	5	5	7	1	5	3	5	3	4	4
653	1	53	1	12	5	3	3	5	4	3	5	5	1	6	5	3	6	7	3	6	6	4	3	6	4	5	4	4	5	3	6	4	3	3	4	5	5	5	5	6	3	6	2	2	6	3	5	3	5
654	1	59	1	8	6	1	1	6	1	1	1	6	1	7	6	6	1	4	6	2	1	1	5	3	7	7	7	1	1	6	1	1	1	7	1	5	5	7	6	7	7	6	2	5	3	5	3	5	3
655	1	24	2	17	4	5	2	4	7	4	4	5	2	7	7	4	5	6	4	7	4	4	5	2	7	7	5	3	3	4	5	4	4	6	2	5	6	6	6	6	6	5	3	5	3	5	3	5	3
656	1	76	1	12	6	1	2	6	3	2	5	5	2	4	6	5	2	3	5	4	2	4	5	3	4	5	5	1	1	5	4	1	5	5	2	6	5	6	6	6	6	3	5	3	5	4	4	4	4
657	1	75	2	12	6	1	1	6	1	1	4	4	1	6	6	1	7	7	1	7	2	2	2	7	4	4	1	7	1	1	7	7	4	4	7	4	4	7	1	7	4	7	1	3	5	3	5	3	5
658	1	26	1	14	6	3	1	6	2	2	2	2	2	6	4	3	6	6	3	6	6	6	1	2	6	4	3	4	5	3	6	7	3	2	7	4	7	3	3	7	7	4	4	1	7	1	7	4	4
659	1	65	1	17	3	3	3	3	3	4	3	3	3	5	6	2	7	5	2	4	5	4	4	5	5	6	2	7	4	2	4	4	2	2	4	5	5	1	1	5	1	7	1	6	2	6	2	7	1
660	1	50	1	14	2	7	7	1	7	6	7	1	1	5	2	4	7	7	1	7	5	7	1	2	7	6	2	7	7	1	7	6	7	1	2	6	6	2	2	7	7	7	1	5	3	5	3	7	1
661	1	47	1	15	5	2	2	5	3	2	4	3	3	3	2	5	4	4	3	4	3	4	3	3	3	2	5	2	2	3	2	2	4	2	2	3	2	3	3	3	3	5	3	5	3	5	3	5	3
662	1	57	2	8	5	1	2	4	3	3	3	3	3	3	2	3	3	5	3	3	3	3	3	3	3	5	3	3	3	3	3	3	3	3	3	3	5	4	3	4	4	5	3	5	3	5	3	5	3
663	1	67	1	7	4	4	4	4	6	4	2	4	4	4	5	4	5	5	2	6	5	2	2	5	6	5	4	4	5	2	5	4	1	3	2	2	2	1	1	5	5	6	2	1	7	3	5	4	4
664	1	58	1	15	5	2	2	4	2	2	4	5	3	4	6	5	2	2	4	3	2	4	5	3	5	6	5	2	2	4	3	2	4	5	3	4	4	6	6	6	6	5	3	5	3	5	3	5	3
665	1	37	2	15	4	5	2	5	2	3	1	3	2	3	3	4	6	3	4	2	4	3	2	2	2	1	4	6	3	4	2	3	2	3	6	2	2	3	1	5	2	3	5	2	6	2	6	3	5
666	1	49	2	8	5	2	2	6	2	2	5	5	2	6	3	5	4	2	6	3	3	5	5	2	6	5	6	1	2	6	2	2	5	6	1	6	5	6	6	7	7	5	3	3	5	3	5	3	5
667	1	30	2	17	7	3	2	7	3	3	5	6	3	5	6	7	3	5	7	3	1	5	6	1	4	5	6	1	1	7	1	3	5	6	1	5	7	4	5	5	4	5	3	6	2	5	3	7	1
668	1	49	1	12	4	5	5	5	5	5	5	5	5	5	5	4	5	5	5	5	5	5	5	5	5	5	4	5	5	5	5	5	5	5	5	5	5	4	2	3	3	4	4	3	5	3	5	3	5
669	1	42	1	12	5	1	1	5	1	1	1	6	2	4	3	4	1	1	4	1	1	1	5	4	5	4	5	1	1	5	1	1	1	6	4	5	4	7	7	6	6	6	2	5	3	6	2	6	2
670	1	56	1	12	6	1	1	6	2	2	2	5	1	4	4	4	5	5	4	5	2	1	1	1	4	6	4	4	4	4	4	4	4	4	4	4	6	6	4	6	3	6	2	4	4	2	6	5	3
671	1	35	1	12	3	2	4	4	5	5	2	2	1	6	2	4	1	1	3	2	1	4	2	1	7	7	3	1	2	1	2	1	1	4	1	4	7	3	2	5	2	1	7	3	5	3	5	1	7
672	1	58	2	8	7	1	1	6	1	1	4	6	2	5	5	1	3	3	1	3	6	2	4	3	6	6	4	3	4	4	3	4	4	4	3	4	5	5	5	5	5	5	3	3	5	3	5	4	4
673	1	37	1	14	5	3	4	5	3	3	3	4	3	4	2	6	3	3	5	1	3	2	6	3	4	6	5	2	3	5	2	2	2	5	3	3	6	3	4	6	3	5	3	3	5	3	5	3	5
674	1	64	2	15	4	3	3	5	5	4	5	3	6	2	7	4	3	5	4	5	4	4	5	6	5	7	4	3	5	3	5	4	5	5	6	6	7	1	1	3	3	7	1	5	3	5	3	6	2
675	1	39	2	14	5	5	6	5	5	5	5	6	6	7	7	4	6	6	5	6	6	4	5	7	5	7	6	7	6	6	5	6	5	6	7	5	7	1	1	6	6	5	3	5	3	6	2	6	2
676	1	30	1	15	5	3	3	5	3	3	4	5	1	5	4	4	5	5	4	5	5	3	3	5	4	6	4	5	5	4	5	5	3	3	5	5	7	4	2	4	2	7	1	4	4	4	4	5	3
677	1	29	2	12	5	4	4	4	5	5	4	4	4	3	4	4	4	4	4	5	6	6	5	5	5	5	5	3	6	6	6	6	6	5	5	5	6	5	4	4	5	4	4	4	4	5	3	5	3
678	1	50	2	14	5	4	3	4	5	3	3	4	2	4	4	5	4	5	4	6	3	3	4	2	3	3	5	5	6	5	6	3	3	3	3	3	3	3	3	3	3	5	3	5	3	5	3	5	3
679	1	53	1	12	6	3	3	5	3	3	4	5	1	4	4	4	2	3	3	2	2	2	3	1	5	7	4	2	2	3	2	2	3	3	4	5	6	4	2	5	4	5	3	4	4	4	4	4	4
680	1	23	2	14	5	1	1	4	1	1	4	5	1	7	3	3	1	1	3	1	3	1	1	7	1	7	3	1	1	3	3	1	1	1	7	1	7	7	7	7	4	7	1	5	3	4	4	7	1
681	1	24	2	15	6	3	3	6	3	1	6	6	4	6	6	6	4	2	6	3	1	6	6	6	6	6	6	1	1	6	3	1	7	7	6	7	7	3	3	7	5	7	1	4	4	5	3	4	4
682	1	28	1	15	5	3	1	5	2	1	4	2	1	3	2	4	4	2	5	3	2	2	1	1	3	1	5	2	1	5	2	2	4	3	1	5	2	5	4	5	4	7	1	3	5	3	5	5	3
683	1	48	2	14	2	7	7	3	7	3	1	1	6	6	1	4	7	7	3	7	4	1	3	4	5	7	4	7	7	3	7	3	1	2	5	4	7	2	1	2	1	7	1	2	6	2	6	6	2
684	1	37	2	17	6	3	1	6	3	1	5	2	2	6	3	4	4	3	4	3	2	3	2	4	3	2	4	1	1	3	1	1	1	3	5	1	1	2	2	5	3	6	2	4	4	4	4	5	3
685	1	67	2	14	3	3	1	1	4	3	2	3	2	5	5	3	1	3	3	3	3	1	3	1	5	5	3	1	1	2	4	3	1	3	2	5	5	2	2	5	5	4	4	4	4	4	4	4	4
686	1	64	2	8	2	1	1	1	1	2	1	2	1	2	7	1	2	1	1	1	4	1	2	2	2	1	1	1	1	1	1	4	1	2	2	1	1	5	2	7	7	4	4	4	4	4	4	4	4
687	1	29	1	17	3	3	1	3	2	2	3	2	1	6	5	2	5	3	3	6	2	2	2	3	3	3	2	3	1	2	1	1	2	1	1	3	1	4	2	4	3	6	2	5	3	5	3	5	3
688	1	41	2	14	4	2	2	4	1	1	3	4	1	4	5	4	2	2	4	2	2	3	7	1	5	6	4	1	1	1	1	1	3	6	1	6	6	6	6	6	5	6	2	5	3	5	3	5	3
689	1	31	1	8	6	3	3	5	3	1	1	3	1	3	3	3	1	4	3	2	1	1	3	4	3	4	4	1	3	3	1	1	1	3	3	1	4	3	3	7	2	7	1	3	5	3	5	4	4
690	1	67	2	8	7	1	1	7	1	1	5	7	1	1	7	7	1	1	7	1	1	1	6	1	1	7	7	1	1	6	1	1	4	7	1	6	6	6	6	7	7	6	2	6	2	7	1	6	2
691	1	58	2	8	6	2	4	3	3	3	3	2	2	4	4	5	1	3	3	3	1	1	3	1	3	3	6	1	1	4	3	1	4	4	1	3	3	5	5	4	5	7	1	2	6	2	6	2	6
692	1	57	2	17	6	1	1	6	2	1	3	6	1	7	7	5	1	2	5	4	2	3	5	1	7	7	6	1	2	4	2	1	4	5	1	7	7	6	6	7	7	4	4	4	4	4	4	4	4
693	1	63	1	14	6	1	1	6	3	1	6	6	1	6	4	5	5	3	5	4	3	4	4	4	4	4	6	4	4	4	4	3	3	4	4	4	4	4	4	7	4	6	2	4	4	4	4	5	3
694	1	31	1	12	4	4	4	4	4	4	4	4	4	4	4	4	4	4	4	4	4	4	4	4	4	4	4	4	4	4	4	4	4	4	4	4	4	4	4	4	4	4	4	4	4	4	4	4	4
695	1	69	2	12	6	1	1	6	1	1	3	5	1	5	7	6	1	1	5	1	1	2	5	2	5	7	6	1	1	5	1	1	2	5	1	5	7	5	5	7	7	4	4	4	4	4	4	4	4
696	1	43	2	16	3	3	2	4	4	3	4	3	1	7	3	3	4	4	3	4	3	3	3	1	4	5	4	5	3	4	3	3	3	4	1	7	2	5	5	5	5	5	3	7	1	7	1	5	3
697	1	49	2	14	5	2	2	4	3	3	4	4	2	5	3	3	4	6	2	6	5	2	2	6	3	5	3	4	5	2	5	4	3	3	5	4	4	4	2	5	3	6	2	2	6	4	4	3	5
698	1	56	2	15	6	1	1	6	1	1	4	6	1	6	6	4	4	4	4	4	4	4	4	4	4	4	4	4	4	4	4	4	4	4	4	4	4	6	2	6	2	7	1	4	4	4	4	4	4
699	1	46	1	16	5	2	4	5	4	2	3	4	4	5	4	5	3	4	5	5	4	4	4	4	4	5	5	4	5	5	4	4	4	5	4	4	4	4	5	4	4	6	2	4	4	4	4	5	3
700	1	74	1	14	5	1	1	3	3	3	4	4	2	5	1	3	1	2	2	3	3	4	4	3	5	5	3	1	2	2	3	3	4	4	2	4	5	3	3	7	7	5	3	5	3	5	3	5	3
701	1	51	2	8	4	6	5	4	4	4	5	5	1	6	3	4	6	5	4	4	4	4	4	1	7	3	4	6	5	4	4	4	5	4	1	3	3	5	5	4	5	5	3	4	4	5	3	5	3
702	1	36	1	8	4	5	7	4	6	6	4	4	7	4	4	4	4	7	4	7	4	4	4	6	4	4	4	4	4	4	4	4	4	4	4	4	4	7	4	7	4	5	3	2	6	2	6	2	6
703	1	49	2	12	4	3	3	4	3	3	3	3	3	4	3	3	4	3	3	4	3	2	3	4	3	3	3	3	3	3	3	3	3	3	3	3	3	4	4	4	4	4	4	4	4	4	4	4	4
704	1	53	2	15	5	3	2	4	4	3	3	5	2	6	5	4	2	4	3	4	3	2	4	3	3	4	4	1	5	3	4	3	1	3	4	5	4	3	3	7	2	5	3	5	3	5	3	5	3
705	1	53	2	12	5	3	2	6	2	2	6	6	2	6	6	5	2	2	6	2	3	6	6	3	6	5	6	2	3	6	3	2	6	6	2	5	6	6	6	5	5	5	3	6	2	6	2	5	3
706	1	57	2	14	5	3	4	5	2	2	5	5	3	4	4	6	5	3	5	3	3	5	5	3	3	3	5	2	4	5	2	2	5	5	3	4	3	6	6	6	5	5	3	5	3	5	3	5	3
707	1	31	2	17	4	2	2	4	3	3	2	2	3	2	2	4	2	2	4	2	2	2	4	2	5	5	4	2	2	4	2	2	2	4	2	4	4	5	6	6	6	6	2	3	5	3	5	3	5
708	1	45	2	12	5	2	3	5	2	2	5	3	3	4	3	3	5	6	3	5	6	3	4	5	4	5	3	6	6	4	4	5	3	3	4	3	4	2	3	3	5	5	3	5	3	4	4	5	3
709	1	26	1	17	6	1	1	6	2	1	3	3	1	6	4	6	2	2	5	2	2	2	2	2	3	4	6	2	2	5	2	1	4	2	1	5	4	1	1	3	3	7	1	7	1	7	1	7	1
710	1	29	1	12	4	3	4	3	4	3	4	3	4	3	4	4	3	4	3	4	3	4	3	4	3	4	4	3	4	3	4	3	4	3	4	4	3	4	4	4	4	4	4	4	4	4	4	4	4
711	1	56	2	15	5	1	1	5	1	1	1	6	1	6	6	5	1	1	4	1	1	3	4	1	5	5	5	1	1	4	1	1	4	4	1	6	6	6	5	6	6	2	6	2	6	2	6	2	6
712	1	41	2	8	5	6	6	6	6	3	4	4	1	6	4	5	6	7	5	7	3	4	3	2	6	6	5	6	7	5	7	2	5	4	1	6	6	4	4	4	4	7	1	6	2	6	2	7	1
713	1	41	2	15	6	4	2	5	4	2	6	3	2	6	4	4	3	6	3	7	3	2	2	4	5	2	5	3	5	3	6	2	3	1	1	2	5	3	5	5	3	5	3	3	5	3	5	2	6
714	1	37	2	17	6	3	1	7	1	1	4	5	4	5	4	4	2	2	3	3	4	1	4	5	3	3	4	1	2	3	4	4	1	3	5	4	5	7	7	7	7	5	3	2	6	1	7	3	5
715	1	71	2	12	6	2	2	6	2	2	2	6	2	2	2	6	1	1	6	1	1	1	6	1	1	5	6	1	1	6	1	1	4	6	1	2	5	6	6	3	5	7	1	7	1	6	2	6	2
716	1	66	2	8	6	3	1	3	2	2	3	3	2	4	7	3	2	1	2	2	2	1	4	2	6	7	3	1	1	2	1	1	1	4	1	7	7	1	1	6	6	5	3	4	4	4	4	4	4
717	1	60	1	16	6	4	5	5	5	3	3	4	1	5	4	4	1	5	3	5	4	4	3	3	5	3	3	1	4	2	4	4	2	2	2	2	4	5	5	5	5	6	2	6	2	6	2	6	2
718	1	33	2	14	5	7	5	6	4	5	5	6	5	4	5	3	2	3	5	4	5	4	6	5	5	5	3	6	5	4	3	3	6	5	5	6	4	2	5	4	4	2	6	5	3	4	4	4	4
719	1	35	1	12	4	5	3	4	4	5	3	4	6	4	4	5	4	4	3	3	4	4	3	3	4	4	4	5	4	3	4	4	4	5	4	4	4	5	5	6	6	4	4	4	4	4	4	4	4
720	1	37	1	17	4	5	5	3	5	5	3	3	3	5	3	5	3	4	5	4	3	5	5	3	5	4	5	2	2	5	2	2	2	5	5	3	3	5	5	5	5	4	4	4	4	4	4	4	4
721	1	34	2	8	6	1	1	6	1	1	4	4	1	5	5	5	1	4	5	1	1	3	4	1	4	4	5	1	1	5	1	1	4	1	1	4	4	4	4	4	4	4	4	4	4	4	4	4	4
722	1	51	2	8	5	4	2	4	5	5	4	3	2	7	3	5	7	3	3	2	6	3	4	5	5	5	4	3	2	4	2	2	4	5	3	6	4	3	4	6	3	7	1	4	4	3	5	5	3
723	1	42	1	15	6	3	6	6	5	3	1	4	6	6	6	5	3	7	5	5	3	3	5	7	5	1	6	3	7	7	4	1	1	4	7	7	3	4	4	7	5	3	5	7	1	4	4	7	1
724	1	74	2	8	6	3	2	7	3	2	4	6	3	2	7	5	4	4	5	5	5	5	6	6	5	3	3	5	4	4	4	4	3	4	5	4	4	5	5	6	6	6	2	4	4	5	3	4	4
725	1	39	1	14	6	3	2	5	2	2	2	4	2	4	2	5	2	2	6	3	2	3	3	2	4	5	6	2	2	5	2	2	3	4	2	4	2	4	4	3	3	6	2	5	3	4	4	4	4
726	1	57	2	14	4	1	1	4	1	1	1	1	1	4	7	3	1	2	3	2	2	1	1	2	7	7	3	1	2	3	2	2	1	1	1	7	7	4	4	4	4	4	4	4	4	4	4	4	4
727	1	42	2	17	5	3	1	5	3	1	4	5	1	5	3	5	1	1	5	1	1	5	5	1	5	6	6	1	1	5	1	1	4	6	1	6	6	5	5	5	5	5	3	5	3	5	3	5	3
728	1	67	1	12	5	1	1	1	1	1	1	5	1	5	5	4	1	4	1	4	3	1	4	4	5	5	4	1	4	1	4	4	1	3	4	5	5	7	5	7	7	5	3	5	3	4	4	5	3
729	1	28	1	14	4	7	7	3	7	7	1	1	1	1	1	1	7	7	3	7	7	1	1	1	1	7	1	7	7	1	7	7	1	7	1	1	4	1	7	1	7	7	1	4	4	4	4	4	4
730	1	27	2	15	7	3	2	7	3	2	4	5	3	5	5	5	5	6	4	4	3	4	4	3	5	3	6	4	4	5	5	2	4	5	3	5	3	7	7	5	5	4	4	4	4	4	4	4	4
731	1	41	1	17	6	2	2	6	2	2	4	5	2	6	5	6	4	3	5	3	2	4	5	3	5	5	6	2	1	5	1	1	4	6	2	4	4	5	5	5	5	4	4	4	4	4	4	4	4
732	1	42	1	12	5	2	2	5	2	2	5	5	2	5	3	4	2	3	4	3	2	3	3	3	3	3	5	1	1	3	1	1	3	3	1	3	3	4	4	4	4	4	4	4	4	4	4	4	4
733	1	25	1	17	5	2	2	5	5	4	5	3	3	4	5	3	2	5	3	6	5	2	2	5	2	3	4	1	3	3	6	4	1	2	3	3	3	6	5	5	6	5	3	4	4	5	3	5	3
734	1	60	1	8	7	1	1	7	2	1	1	7	1	4	4	6	5	6	6	2	2	2	6	7	4	4	6	1	1	5	5	5	5	5	5	4	4	7	7	7	7	7	1	7	1	7	1	7	1
735	1	73	1	12	5	1	1	4	1	1	1	5	2	6	6	4	2	1	4	2	1	1	5	3	5	5	5	1	1	4	1	1	1	6	1	5	5	4	4	5	5	4	4	4	4	4	4	4	4
736	1	44	2	17	6	4	7	5	7	4	7	6	4	6	7	6	5	6	4	6	5	4	7	7	4	6	5	5	7	3	7	4	7	5	7	5	7	5	4	6	3	5	3	6	2	4	4	7	1
737	1	39	2	16	7	1	2	7	2	1	6	7	2	4	2	6	2	4	6	3	4	3	6	4	5	6	6	4	4	6	4	4	4	6	2	4	6	6	2	7	6	6	2	6	2	6	2	6	2
738	1	45	1	15	5	5	5	5	5	5	5	5	5	5	5	5	5	5	5	5	5	5	5	5	5	5	5	4	5	5	5	5	5	5	5	5	5	6	4	5	5	5	3	5	3	5	3	5	3
739	1	68	2	7	7	1	1	6	1	1	1	6	1	6	6	6	1	6	6	5	1	1	5	2	1	1	6	1	6	6	3	1	1	1	1	1	1	4	4	6	6	6	2	6	2	6	2	6	2
740	1	37	1	17	4	5	5	4	7	5	3	3	3	3	3	4	5	7	3	7	5	3	1	1	1	1	3	4	7	3	7	5	3	1	1	1	1	4	3	5	5	5	3	3	5	3	5	4	4
741	1	66	2	12	4	1	1	5	4	1	7	4	2	7	7	5	1	1	4	3	1	7	5	2	3	7	4	4	5	2	5	4	6	4	6	7	7	6	6	4	4	7	1	4	4	4	4	5	3
742	1	43	1	14	6	3	3	6	4	2	5	4	2	6	3	6	3	5	5	5	3	4	5	4	4	6	6	2	2	6	4	3	3	5	3	4	5	7	7	6	4	6	2	5	3	5	3	5	3
743	1	31	1	14	4	4	3	3	4	4	4	4	5	4	4	4	4	5	4	4	3	3	5	4	4	4	4	4	5	4	3	3	4	4	4	4	4	4	4	3	4	4	4	5	3	4	4	4	4
744	1	54	1	8	6	2	2	6	2	2	4	6	1	5	6	4	5	5	3	4	4	2	5	1	5	7	5	4	5	3	5	4	4	4	1	5	7	5	3	7	5	7	1	5	3	5	3	5	3
745	1	50	1	15	5	1	3	6	1	1	2	5	1	6	5	5	2	2	5	2	1	2	5	2	2	2	4	1	2	4	2	1	1	4	1	4	4	6	6	6	5	6	2	5	3	5	3	5	3
746	1	60	2	17	6	2	2	5	2	2	4	5	2	5	5	5	4	4	4	2	3	3	4	5	5	5	5	3	3	4	3	3	3	4	4	4	4	6	6	6	6	4	4	4	4	4	4	4	4
747	1	43	1	14	6	2	3	6	5	2	4	3	1	6	1	4	4	6	5	7	3	1	1	5	4	5	5	2	4	4	6	4	4	2	5	4	4	4	3	6	4	7	1	5	3	5	3	4	4
748	1	38	2	17	4	6	4	4	4	4	4	4	4	4	4	4	7	4	4	4	4	4	4	4	4	4	5	7	5	5	5	5	5	5	5	5	5	5	5	5	5	5	3	5	3	5	3	5	3
749	1	68	2	17	4	1	1	5	3	2	4	4	3	4	4	2	7	4	2	5	5	3	2	6	5	4	3	7	5	2	5	5	3	2	6	4	3	3	3	5	5	5	3	3	5	3	5	4	4
750	1	35	2	8	5	1	1	5	1	1	2	5	1	1	5	2	5	5	2	2	2	4	2	5	1	5	2	5	5	2	5	4	4	4	5	4	5	4	4	6	6	5	3	3	5	3	5	4	4
751	1	43	1	12	5	3	3	5	3	2	5	5	2	6	5	5	3	5	4	4	2	6	5	1	7	6	5	1	3	5	3	1	7	6	1	7	6	5	4	7	7	6	2	6	2	6	2	7	1
752	1	57	2	12	5	4	4	4	4	4	4	5	6	6	5	4	4	4	4	4	4	4	4	7	7	5	4	4	4	4	4	4	4	4	6	5	5	4	4	4	4	5	3	4	4	4	4	5	3
753	1	62	1	15	7	3	1	7	1	1	7	7	1	7	5	5	7	4	5	5	5	3	3	4	4	7	4	7	4	4	4	4	3	4	4	5	6	7	7	2	2	7	1	7	1	7	1	7	1
754	1	54	2	8	4	4	4	5	6	5	5	4	4	4	5	6	2	2	5	4	3	5	5	3	5	5	5	3	3	5	4	3	4	5	5	4	4	5	5	4	4	5	3	4	4	5	3	5	3
755	1	71	2	12	3	1	2	2	5	5	2	3	5	1	1	2	1	3	2	5	5	4	3	2	2	2	1	1	2	2	5	5	3	3	5	4	4	3	3	4	4	5	3	5	3	5	3	5	3
756	1	67	2	8	5	1	1	6	2	1	1	5	2	4	3	4	3	3	4	2	4	3	5	3	4	4	4	3	3	4	2	4	1	4	3	5	4	5	4	6	2	6	2	3	5	4	4	4	4
757	1	30	2	17	2	7	6	2	7	1	6	5	1	2	1	4	5	4	4	4	1	6	6	1	7	7	4	1	1	4	1	1	6	7	1	7	7	1	5	4	1	6	2	5	3	5	3	5	3
758	1	65	1	9	4	1	1	5	2	2	4	5	2	5	5	2	3	2	2	6	6	2	6	6	4	4	2	3	5	5	5	5	2	5	5	4	4	5	3	5	2	5	3	2	6	2	6	2	6
759	1	45	2	14	5	4	3	5	4	4	4	5	3	5	3	4	5	5	4	5	5	5	3	4	4	5	5	5	5	5	5	4	5	5	4	4	5	5	4	5	5	6	2	5	3	4	4	4	4
760	1	54	2	12	5	4	4	5	3	3	3	5	4	5	5	5	2	2	5	2	3	3	5	4	4	4	5	1	1	5	1	1	3	5	3	4	4	5	5	5	5	4	4	4	4	4	4	4	4
761	1	41	2	14	5	3	4	5	3	3	4	5	3	4	3	4	3	4	5	4	2	4	6	6	4	4	5	3	4	5	5	3	5	5	4	4	5	5	6	5	4	4	4	3	5	5	3	5	3
762	1	67	2	9	4	1	2	4	2	2	2	2	2	1	2	3	2	3	3	2	2	2	2	2	1	2	3	2	2	3	2	2	2	2	2	1	1	4	4	4	4	4	4	3	5	3	5	4	4
763	1	25	1	12	4	3	4	3	5	4	3	3	4	5	4	4	3	4	3	4	4	3	3	5	4	4	4	3	4	3	4	4	3	4	5	3	4	4	3	5	4	6	2	4	4	4	4	4	4
764	1	57	2	8	7	3	4	7	4	2	6	2	4	4	4	7	6	7	5	4	3	5	6	4	3	3	7	5	5	6	4	2	4	5	3	3	3	7	7	7	7	7	1	1	7	4	4	5	3
765	1	37	2	17	5	6	4	5	7	2	5	3	1	7	2	2	7	7	2	7	5	1	5	4	2	5	3	7	6	2	7	4	1	5	5	1	5	1	4	6	7	7	1	5	3	5	3	5	3
766	1	71	2	16	4	3	3	4	5	3	3	2	3	5	6	3	4	4	2	5	4	2	3	3	4	6	3	3	4	2	4	3	2	3	3	2	4	3	4	4	4	4	4	3	5	3	5	3	5
767	1	73	2	7	7	1	1	4	1	1	4	4	1	7	7	1	7	4	1	7	7	1	1	7	1	1	1	7	7	1	4	7	1	1	7	7	7	7	7	7	7	7	1	1	7	1	7	4	4
768	1	51	2	15	7	6	5	6	5	6	5	6	5	6	6	6	7	6	5	6	7	6	5	6	6	6	7	6	5	6	5	6	6	5	5	6	6	7	6	5	6	6	2	7	1	6	2	6	2
769	1	49	2	14	6	1	1	7	2	1	6	6	1	7	6	6	1	1	7	1	1	6	7	1	6	6	6	1	1	7	1	1	6	7	1	6	6	4	4	5	5	6	2	6	2	6	2	6	2
770	1	41	1	7	4	1	1	7	5	2	5	4	2	5	4	5	3	2	6	4	3	5	4	3	5	4	4	2	2	4	4	2	4	4	2	7	4	7	7	7	7	6	2	6	2	6	2	6	2
771	1	72	2	20	4	3	4	5	4	4	4	4	5	4	4	4	3	4	4	5	4	3	4	5	3	4	4	3	3	4	5	4	4	4	5	4	4	5	5	5	5	4	4	4	4	4	4	4	4
772	1	47	2	9	3	3	3	3	3	3	3	3	3	3	3	1	5	5	1	5	5	2	2	6	6	4	1	5	5	1	5	5	5	2	5	6	4	1	1	1	1	7	1	7	1	7	1	7	1
773	1	31	1	17	5	3	2	4	2	2	5	4	3	5	2	1	3	2	1	2	7	1	3	6	4	5	1	2	1	1	1	7	1	5	5	6	5	5	3	6	6	4	4	4	4	4	4	4	4
774	1	48	2	8	4	3	1	6	4	4	4	5	5	5	5	1	5	5	1	3	5	4	3	5	3	3	1	5	4	1	4	6	4	1	7	1	2	6	5	7	1	5	3	1	7	1	7	5	3
775	1	68	2	7	6	2	2	6	2	2	2	5	1	7	6	4	5	5	4	5	2	4	4	1	6	7	5	1	1	2	1	1	4	6	6	6	6	7	7	7	7	7	1	5	3	5	3	5	3
776	1	27	1	17	6	4	2	7	1	2	3	3	2	6	5	4	5	3	5	3	3	1	2	5	4	3	4	3	3	2	2	2	1	3	3	6	4	7	2	5	2	7	1	3	5	4	4	4	4
777	1	21	1	14	4	6	2	3	4	5	6	3	6	5	5	3	6	4	5	5	5	6	3	6	4	4	5	2	2	5	3	2	6	2	6	4	4	4	5	6	2	6	2	3	5	3	5	4	4
778	1	35	2	12	5	3	3	5	3	3	3	5	4	6	3	5	3	3	5	3	3	3	5	4	5	5	5	3	3	5	3	3	3	5	4	5	5	5	5	5	5	5	3	5	3	5	3	5	3
779	1	48	2	14	4	2	2	4	2	3	4	4	2	4	4	4	2	2	4	2	4	2	2	2	4	5	4	2	2	4	2	3	2	4	3	4	4	4	4	4	4	4	4	4	4	4	4	4	4
780	1	32	2	17	4	4	4	4	4	4	4	4	4	3	2	4	4	4	4	4	4	4	5	3	5	5	4	2	2	4	2	2	3	4	4	5	5	5	5	5	5	5	3	3	5	3	5	4	4
781	1	68	2	12	4	2	2	4	2	4	2	4	4	5	6	4	4	2	2	2	2	2	4	6	4	6	4	1	1	2	1	2	2	6	5	3	4	6	6	4	5	4	4	4	4	4	4	4	4
782	1	25	1	15	4	1	2	5	2	2	1	3	1	6	1	4	1	2	5	2	2	1	2	1	5	4	4	1	1	5	1	1	1	3	1	5	3	4	3	1	1	1	7	6	2	5	3	5	3
783	1	35	2	14	2	2	3	2	2	4	2	4	3	4	4	1	2	2	3	2	2	2	3	2	2	2	1	1	2	2	4	5	4	4	5	4	4	2	3	4	4	4	4	4	4	4	4	5	3
784	1	69	2	14	5	2	2	5	3	2	4	5	2	5	5	4	3	4	5	3	3	4	5	2	5	5	5	2	4	5	3	2	4	5	2	5	5	5	5	5	5	5	3	5	3	5	3	5	3
785	1	64	1	8	5	2	3	5	1	1	2	2	2	5	5	3	3	5	2	4	4	2	2	3	5	7	3	3	5	3	4	2	2	3	3	4	7	5	5	3	3	6	2	3	5	3	5	3	5
786	1	35	1	15	6	4	4	5	4	2	6	5	3	4	4	6	6	6	5	6	6	4	4	2	4	4	6	5	6	4	6	6	1	3	2	1	1	4	1	5	4	5	3	5	3	4	4	5	3
787	1	35	1	17	6	1	1	6	1	1	1	3	1	3	2	2	4	1	3	1	6	1	1	1	2	5	2	1	1	2	1	5	1	7	1	3	7	7	7	7	7	7	1	7	1	7	1	7	1
788	1	65	2	15	4	4	1	5	4	3	5	5	3	4	3	1	4	4	2	5	7	1	3	7	4	4	1	5	4	4	5	7	5	3	2	7	5	4	2	5	2	5	3	4	4	4	4	4	4
789	1	54	1	8	4	4	3	5	3	3	4	4	3	5	5	5	6	5	5	5	3	4	5	2	6	5	5	6	4	4	4	2	3	4	2	5	5	2	2	6	6	5	3	5	3	5	3	5	3
790	1	63	1	14	6	1	1	5	2	2	3	5	2	3	3	5	1	4	2	4	3	2	3	2	3	7	5	1	1	3	2	3	1	4	3	3	3	3	3	5	5	4	4	3	5	3	5	4	4
791	1	45	2	12	5	2	1	5	2	1	5	5	2	5	6	5	2	1	3	1	1	1	6	3	3	6	5	1	1	3	1	1	4	6	2	3	5	6	7	2	7	5	3	6	2	6	2	6	2
792	1	65	1	14	5	3	3	5	3	3	6	5	3	5	4	5	3	3	4	3	3	4	5	3	4	5	5	3	3	5	3	3	5	5	3	5	5	7	7	3	3	5	3	4	4	4	4	4	4
793	1	42	2	17	5	2	2	5	3	1	4	3	1	4	3	3	2	2	4	2	1	3	4	1	4	3	4	1	1	3	1	1	3	4	2	2	3	4	4	5	4	5	3	5	3	5	3	5	3
794	1	62	2	14	3	4	3	3	5	4	3	2	4	4	4	2	6	4	2	6	4	2	2	5	3	4	3	6	6	2	6	4	3	2	4	3	3	2	2	5	5	4	4	4	4	4	4	4	4
795	1	35	1	15	1	1	1	1	7	1	1	1	1	5	5	1	1	1	1	7	1	1	1	4	2	4	1	1	1	1	5	1	1	1	1	1	1	7	7	7	7	7	1	6	2	4	4	5	3
796	1	73	1	12	5	2	3	5	3	3	5	5	3	6	6	5	2	4	5	4	3	5	5	2	4	5	5	2	3	5	3	2	5	5	2	5	5	3	3	5	5	6	2	6	2	6	2	6	2
797	1	60	1	9	5	1	2	4	5	4	2	5	2	1	6	4	2	5	3	5	5	3	3	4	5	2	4	2	4	2	4	3	2	2	5	5	6	5	5	5	5	5	3	5	3	5	3	4	4
798	1	64	1	14	4	4	2	4	2	3	2	4	3	3	5	4	4	4	2	4	3	2	2	4	3	4	3	3	3	2	3	3	2	3	2	3	4	5	3	4	3	6	2	4	4	5	3	5	3
799	1	50	1	14	5	3	3	3	3	3	1	5	4	6	5	5	2	2	5	3	2	1	5	4	4	7	5	1	2	4	2	2	1	6	4	6	6	6	6	6	6	6	2	3	5	4	4	4	4
800	1	60	1	8	4	1	1	6	4	1	1	3	3	3	5	4	1	4	5	6	2	1	4	1	6	6	5	1	5	5	2	1	1	2	1	5	5	3	3	6	6	4	4	4	4	4	4	6	2
801	1	64	1	8	4	1	1	3	3	2	1	5	3	5	5	2	2	2	2	2	2	2	3	3	2	3	2	2	2	2	2	2	2	3	2	2	2	4	4	3	3	4	4	4	4	4	4	4	4
802	1	34	2	17	4	3	5	4	6	5	5	4	4	6	5	6	5	4	4	4	3	5	5	5	4	3	4	3	4	4	3	3	3	5	5	7	6	5	6	6	6	5	3	2	6	4	4	6	2
803	1	29	1	12	4	3	4	4	3	2	4	5	2	6	5	4	4	4	4	3	2	4	5	2	6	5	4	2	2	4	3	2	4	5	2	6	5	4	4	2	6	4	4	4	4	4	4	4	4
804	1	73	2	9	6	6	6	7	6	6	6	6	7	7	7	6	6	4	4	3	4	3	3	4	6	7	6	1	3	5	1	1	1	7	1	7	7	7	7	7	7	3	5	7	1	7	1	7	1
805	1	66	1	12	4	2	2	5	2	2	4	4	1	4	6	2	6	5	2	6	6	2	2	3	5	6	2	5	5	2	6	5	2	2	2	4	6	4	2	6	6	4	4	4	4	4	4	4	4
806	1	58	1	9	4	2	2	4	4	3	3	3	3	3	3	3	5	6	3	6	5	5	3	4	3	4	4	6	6	3	6	5	4	4	4	4	3	3	1	4	1	4	4	4	4	4	4	4	4
807	1	39	1	14	6	4	6	4	5	6	5	6	5	6	5	5	4	3	3	3	3	2	3	3	2	3	2	5	4	5	5	5	6	6	7	4	5	5	4	6	4	5	3	5	3	3	5	4	4
808	1	44	1	12	6	1	1	6	1	1	6	6	1	6	6	5	2	4	5	4	2	5	4	5	5	5	6	1	4	5	4	1	4	4	3	6	5	5	5	7	1	6	2	3	5	3	5	4	4
809	1	71	1	14	6	1	3	3	4	3	2	2	1	1	1	4	5	4	3	5	3	2	4	1	1	1	5	4	4	3	4	3	2	4	1	1	1	7	7	7	7	7	1	7	1	7	1	7	1
810	1	47	2	12	6	3	1	6	2	1	3	4	1	5	3	5	5	4	4	4	2	2	4	3	4	7	4	7	3	4	2	2	2	3	5	2	7	5	3	6	6	5	3	3	5	4	4	3	5
811	1	72	2	12	7	1	1	7	2	2	2	2	1	7	7	4	1	2	3	7	1	2	3	4	1	1	2	1	4	1	6	3	1	2	4	2	7	3	3	7	4	7	1	3	5	2	6	3	5
812	1	61	1	12	3	5	5	2	6	5	2	3	2	3	3	3	7	7	2	6	5	2	3	2	2	2	2	7	6	2	5	3	2	4	2	2	2	3	3	3	3	4	4	4	4	4	4	4	4
813	1	34	1	8	5	1	1	7	2	1	1	1	1	1	1	3	5	6	3	6	5	5	2	6	1	5	4	3	2	4	3	2	1	2	5	1	4	6	4	7	4	2	6	1	7	3	5	3	5
814	1	61	1	14	5	3	3	4	4	4	5	5	1	6	5	4	6	4	3	6	3	6	2	4	6	2	3	6	4	1	3	3	3	2	5	4	2	5	2	6	5	6	2	5	3	5	3	5	3
815	1	63	1	14	5	1	1	5	1	1	1	6	1	6	3	5	1	1	1	1	1	1	5	1	6	7	6	1	1	3	1	1	2	7	1	6	7	2	2	7	5	6	2	4	4	5	3	5	3
816	1	76	2	8	5	1	1	5	3	1	2	5	2	6	6	1	6	2	2	5	7	1	2	7	6	6	1	7	3	1	6	7	1	2	7	6	6	1	1	7	7	6	2	1	7	1	7	1	7
817	1	56	1	9	5	2	3	4	5	5	6	6	1	7	3	2	2	7	4	7	6	3	1	4	5	5	4	3	7	4	7	5	5	5	1	7	7	5	2	7	5	7	1	5	3	5	3	6	2
818	1	56	2	8	5	3	4	5	4	4	3	4	4	4	4	3	3	3	3	3	3	3	4	5	3	4	4	4	4	4	4	4	4	4	4	4	4	4	3	5	3	4	4	4	4	4	4	4	4
819	1	32	2	12	7	3	7	7	7	3	7	7	7	7	7	7	3	7	7	7	3	7	7	7	7	7	7	3	7	7	7	3	7	7	7	7	7	7	7	7	7	7	1	7	1	7	1	7	1
820	1	44	1	8	5	1	2	5	4	3	3	5	3	4	4	5	2	5	5	5	3	3	5	3	3	4	6	1	4	6	3	3	3	5	3	3	3	5	4	6	6	5	3	5	3	5	3	5	3
821	1	38	1	12	4	3	3	4	4	3	2	3	5	4	3	4	2	4	3	4	3	2	3	3	4	4	4	2	3	3	4	3	2	3	3	4	3	1	1	2	2	3	5	3	5	4	4	4	4
822	1	36	2	17	6	1	1	1	2	1	1	5	4	1	2	5	1	1	1	2	2	1	4	2	2	4	5	1	1	1	2	1	1	4	1	1	5	7	7	7	5	4	4	4	4	4	4	4	4
823	1	75	1	14	6	2	2	6	2	2	4	6	1	7	4	5	2	3	5	2	2	3	4	1	6	3	6	1	2	6	2	1	4	2	1	6	6	7	7	7	7	7	1	5	3	5	3	6	2
824	1	43	1	14	6	3	3	6	3	3	3	6	3	3	1	6	2	3	6	2	3	2	6	2	2	1	6	1	3	6	3	3	1	6	1	1	1	6	6	6	6	7	1	5	3	5	3	7	1
825	1	27	1	15	6	4	4	6	3	2	4	5	1	1	2	7	2	4	6	2	1	4	5	1	3	5	7	2	3	5	3	2	4	6	1	2	5	6	5	5	5	6	2	6	2	6	2	6	2
826	1	44	2	12	5	2	3	4	3	2	5	4	2	5	5	3	2	3	4	3	2	5	4	2	4	4	4	2	3	3	3	2	5	4	2	4	5	5	5	6	6	5	3	5	3	5	3	5	3
827	1	63	2	17	6	2	1	6	2	1	1	6	1	7	6	5	1	2	4	2	1	1	5	1	6	7	6	1	2	6	2	1	1	6	1	6	7	4	5	7	7	4	4	6	2	4	4	5	3
828	1	28	1	17	5	2	1	5	3	1	5	5	1	6	2	5	1	3	5	3	1	2	4	4	4	7	7	1	3	6	4	1	2	4	4	1	7	7	2	7	4	7	1	4	4	4	4	3	5
829	1	46	1	14	5	4	2	5	2	3	5	4	1	5	4	2	5	5	2	5	5	2	1	3	4	4	2	4	4	2	5	5	3	2	2	5	4	5	4	4	4	6	2	5	3	5	3	5	3
830	1	70	1	7	5	2	2	5	5	2	5	2	2	5	4	5	2	4	5	5	2	5	2	2	5	4	5	2	5	2	5	2	5	2	2	4	4	5	2	5	3	6	2	2	6	2	6	2	6
831	1	70	1	8	7	1	1	7	1	1	1	5	1	7	7	7	1	1	7	1	1	1	6	1	7	7	7	1	1	7	1	1	1	6	1	7	7	7	7	7	7	7	1	7	1	7	1	7	1
832	1	42	2	14	5	3	3	4	3	2	4	4	3	4	4	3	5	5	3	2	5	3	2	3	5	4	4	3	3	3	2	2	3	4	5	3	5	5	4	3	3	4	4	5	3	4	4	4	4
833	1	45	2	12	5	2	2	5	2	2	5	5	2	4	2	5	2	2	5	2	2	5	5	2	4	2	5	2	2	5	2	2	4	5	2	4	2	4	4	3	4	6	2	6	2	6	2	6	2
834	1	38	2	14	3	4	5	3	5	5	4	4	6	6	2	4	4	4	4	4	4	4	4	4	4	4	3	5	5	4	5	5	4	4	6	4	4	4	3	4	4	5	3	2	6	3	5	2	6
835	1	74	2	8	6	1	1	5	1	1	1	5	1	7	7	7	1	1	5	1	1	1	5	1	7	7	6	1	1	5	1	1	1	5	1	7	7	6	6	6	6	6	2	5	3	5	3	5	3
836	1	50	2	14	5	2	2	5	4	3	5	3	2	6	5	4	2	5	2	4	4	3	3	2	6	7	4	1	5	3	3	3	2	4	1	7	5	6	5	2	3	7	1	5	3	5	3	4	4
837	1	26	1	15	5	4	1	5	2	3	4	4	3	6	6	4	7	1	5	2	2	1	4	5	2	1	3	5	1	5	2	1	1	5	2	1	3	7	5	5	5	4	4	5	3	5	3	5	3
838	1	27	2	17	3	4	3	3	4	2	5	2	5	3	5	4	3	2	2	2	1	3	5	3	4	5	4	1	1	3	2	1	3	7	3	3	4	1	3	3	7	7	1	5	3	5	3	6	2
839	1	40	1	12	4	6	5	3	5	5	7	5	3	6	6	1	4	6	4	3	2	6	2	5	6	3	2	6	6	5	7	6	7	3	3	5	6	3	2	2	4	5	3	5	3	6	2	3	5
840	1	64	2	8	6	1	2	6	4	1	5	6	1	4	5	6	1	3	6	2	1	4	5	1	4	5	6	1	1	5	1	1	5	5	1	5	5	6	6	6	6	4	4	4	4	4	4	4	4
841	1	29	2	15	7	2	2	6	1	1	1	5	1	1	1	3	7	7	1	7	7	1	1	1	1	1	1	7	7	1	7	7	1	1	1	1	1	7	7	7	7	4	4	4	4	4	4	4	4
842	1	66	2	8	5	3	2	5	2	2	2	4	1	6	6	5	3	2	5	2	2	2	5	1	5	5	5	3	2	5	2	2	3	5	1	5	5	4	4	4	4	4	4	4	4	4	4	4	4
843	1	30	1	16	5	2	2	6	1	4	7	4	2	7	2	4	5	2	4	3	2	3	4	6	3	7	5	2	2	4	2	3	5	4	2	3	6	7	7	5	2	6	2	3	5	5	3	4	4
844	1	41	2	14	1	2	3	1	4	4	1	2	1	2	3	1	2	3	1	4	4	1	2	1	2	3	1	2	3	1	4	4	1	2	1	2	3	4	4	2	2	4	4	4	4	4	4	4	4
845	1	62	1	14	4	2	2	4	3	2	4	3	1	4	4	4	3	5	3	5	3	4	2	3	3	5	4	3	5	3	5	3	4	2	2	3	5	2	2	4	4	4	4	4	4	4	4	4	4
846	1	61	1	12	5	1	1	5	5	1	5	3	1	6	3	3	5	6	3	6	4	1	3	5	1	6	3	5	5	3	6	4	1	3	3	6	5	7	7	5	3	7	1	4	4	4	4	3	5
847	1	39	1	8	5	2	1	6	1	2	4	5	1	4	4	5	3	1	6	1	3	4	3	2	4	4	4	1	1	4	1	1	1	7	1	7	5	2	2	4	4	4	4	4	4	4	4	4	4
848	1	51	1	7	5	7	4	4	7	2	3	2	1	7	5	5	2	3	4	3	2	2	6	2	6	7	4	1	1	4	1	1	2	6	1	7	6	6	6	7	7	5	3	6	2	6	2	6	2
849	1	42	2	14	5	3	3	4	4	4	4	4	3	5	4	5	4	4	4	4	4	4	4	2	5	4	5	3	3	4	3	3	3	3	3	4	4	5	4	5	4	5	3	5	3	5	3	5	3
850	1	39	1	8	5	3	1	5	3	1	1	6	1	5	4	6	6	5	2	5	5	5	2	2	5	6	3	5	3	4	5	2	6	2	4	4	3	2	1	6	1	6	2	1	7	2	6	3	5
851	1	59	1	8	4	3	3	4	3	3	4	4	3	4	4	4	4	4	4	4	4	4	4	4	4	4	4	4	4	4	4	4	4	4	4	4	4	6	6	6	6	4	4	4	4	4	4	4	4
852	1	62	1	8	4	3	2	4	5	4	3	3	2	3	4	3	2	6	2	5	4	3	3	4	3	3	3	3	5	3	5	4	3	2	3	3	3	5	5	5	3	7	1	5	3	5	3	5	3
853	1	57	1	16	6	1	2	5	2	1	2	4	1	5	5	6	3	6	5	5	1	4	4	1	6	6	6	3	4	5	4	2	4	3	2	6	5	1	1	4	6	7	1	7	1	7	1	7	1
854	1	29	1	15	6	6	3	6	5	2	3	2	1	5	3	6	4	5	2	6	2	5	1	1	3	4	5	1	3	2	3	1	2	1	1	6	2	4	2	7	7	7	1	6	2	7	1	5	3
855	1	37	1	12	2	1	1	6	3	1	6	6	3	7	7	2	4	4	6	3	1	3	6	5	2	2	3	1	1	5	4	1	4	6	2	5	4	7	6	7	5	7	1	5	3	6	2	7	1
856	1	45	1	14	4	1	1	5	7	4	4	2	6	6	4	4	1	3	4	6	5	1	5	7	2	4	4	1	1	3	3	2	1	5	7	2	4	7	7	7	1	7	1	1	7	1	7	1	7
857	1	49	1	8	6	5	5	5	6	3	6	4	1	7	3	5	5	7	5	7	3	7	3	1	7	6	6	4	6	3	6	3	4	5	1	7	6	7	7	7	6	7	1	6	2	4	4	6	2
858	1	42	2	16	6	3	2	5	3	2	6	4	1	5	5	6	4	4	5	4	2	5	5	2	6	5	5	4	4	6	4	2	5	4	2	5	5	4	4	6	5	6	2	5	3	5	3	5	3
859	1	42	2	15	2	3	2	1	5	4	3	4	6	4	6	2	5	3	2	4	4	3	4	6	5	6	2	3	2	2	3	4	2	5	7	5	6	2	2	2	1	3	5	2	6	1	7	4	4
860	1	37	1	17	5	2	1	5	2	2	2	6	3	3	5	5	3	3	5	3	1	2	4	4	3	3	5	1	2	5	1	1	1	4	3	3	4	4	2	5	5	5	3	2	6	2	6	3	5
861	1	69	2	17	6	1	1	6	1	1	2	7	1	5	6	6	2	3	6	3	2	2	6	1	6	6	6	1	2	6	1	1	5	6	1	6	6	6	6	6	6	5	3	5	3	5	3	5	3
862	1	64	1	12	6	4	5	6	4	3	4	4	1	6	3	4	5	6	4	6	4	4	3	4	4	5	5	5	5	5	5	5	4	4	3	4	5	3	3	3	5	7	1	5	3	6	2	6	2
863	1	28	1	12	4	4	2	4	4	3	2	4	2	7	5	3	3	3	3	3	2	4	3	5	5	7	3	4	4	4	4	4	4	4	4	4	7	3	3	5	2	4	4	3	5	3	5	3	5
864	1	45	1	12	4	5	1	5	1	1	1	7	4	7	7	3	5	7	4	7	2	3	3	7	7	4	4	4	7	4	7	4	4	4	6	3	4	2	3	7	7	7	1	1	7	1	7	1	7
865	1	62	2	17	6	1	1	6	2	1	3	6	1	7	7	3	1	4	4	4	1	2	3	5	5	7	4	1	2	3	3	1	2	6	4	4	6	6	6	6	6	6	2	5	3	5	3	5	3
866	1	64	2	8	7	1	1	7	4	1	1	7	1	1	1	7	7	1	1	7	1	1	7	7	1	1	1	7	1	1	1	1	1	7	7	1	1	7	7	7	7	7	1	1	7	1	7	1	7
867	1	26	1	17	4	2	2	4	4	3	5	2	3	6	3	4	2	5	3	4	5	2	7	6	4	7	4	1	4	3	5	3	2	5	6	2	7	5	7	5	5	6	2	3	5	3	5	4	4
868	1	26	1	17	5	1	1	5	3	1	4	4	4	5	5	5	1	1	5	4	1	4	5	3	5	2	5	1	1	5	1	1	5	5	1	4	4	5	7	5	6	5	3	5	3	5	3	5	3
869	1	67	1	14	4	3	4	3	4	3	3	2	3	4	5	2	4	4	2	5	5	4	2	4	5	5	3	3	4	2	5	4	2	2	3	5	5	3	3	5	5	5	3	5	3	5	3	5	3
870	1	73	1	8	6	1	6	4	4	4	4	4	4	4	7	4	1	6	4	6	4	4	4	1	4	7	4	1	5	4	4	1	4	4	1	6	7	6	5	6	6	7	1	7	1	7	1	7	1
871	1	45	1	14	5	4	4	5	4	4	4	4	4	4	3	5	5	6	5	5	4	5	6	2	5	5	5	1	1	4	2	1	4	5	1	2	2	2	6	6	3	4	4	5	3	5	3	5	3
872	1	61	1	9	3	3	3	2	3	2	1	2	1	5	3	3	3	3	2	2	2	1	1	6	5	4	3	3	3	2	2	2	1	1	1	3	3	5	5	5	5	1	7	1	7	1	7	1	7
873	1	32	2	8	5	4	5	5	4	4	4	3	5	5	5	3	4	5	4	5	4	4	4	6	4	4	4	4	4	3	5	4	5	4	6	4	4	4	5	5	4	5	3	5	3	5	3	5	3
874	1	45	1	9	5	1	1	5	1	2	3	5	2	5	5	5	1	1	5	1	2	3	3	1	5	5	5	1	1	4	1	1	2	4	2	4	4	5	5	5	3	7	1	4	4	4	4	4	4
875	1	35	1	14	6	4	2	6	4	2	2	4	1	7	4	3	4	5	3	5	5	5	2	7	4	3	2	5	5	3	5	5	5	2	6	3	3	5	2	4	4	6	2	2	6	4	4	5	3
876	1	49	1	16	5	2	2	5	2	1	4	3	2	3	3	5	2	4	4	3	2	2	2	2	4	5	4	2	4	3	3	1	2	4	1	2	5	5	4	5	5	6	2	5	3	4	4	5	3
877	1	30	2	17	6	4	5	6	6	3	4	1	1	6	2	4	2	2	3	3	1	1	2	1	1	3	3	2	3	2	3	2	1	1	1	3	2	1	2	7	7	7	1	7	1	7	1	7	1
878	1	39	2	12	5	3	1	5	5	2	4	2	1	1	2	4	2	1	3	4	3	1	2	5	1	6	5	1	1	3	5	4	1	4	1	1	6	3	3	5	2	6	2	5	3	6	2	5	3
879	1	69	1	14	5	2	2	5	3	1	4	5	2	4	5	5	4	3	5	3	2	4	5	2	3	6	5	2	3	5	3	2	4	5	2	2	6	6	6	6	6	4	4	5	3	5	3	5	3
880	1	65	2	8	5	2	4	4	4	1	6	4	3	6	6	1	3	4	2	5	2	1	2	4	6	6	4	1	1	2	3	1	3	3	4	6	6	7	4	7	2	5	3	2	6	3	5	4	4
881	1	30	2	9	5	3	1	2	2	3	1	1	5	1	4	3	5	5	1	5	5	4	1	7	1	3	3	4	5	1	5	4	2	1	7	1	3	1	1	7	1	7	1	1	7	4	4	5	3
882	1	35	2	12	7	2	7	2	2	6	6	6	1	7	7	5	3	4	5	5	1	5	7	7	5	5	5	3	2	4	4	1	5	6	7	5	5	7	5	7	3	7	1	1	7	2	6	4	4
883	1	46	1	14	5	2	2	4	4	2	2	2	1	5	2	4	2	3	3	3	4	3	2	2	4	5	4	1	3	4	2	1	2	4	2	2	5	3	3	6	5	6	2	4	4	4	4	4	4
884	1	61	2	14	6	4	4	6	4	4	5	5	3	6	6	5	4	4	5	4	4	5	4	5	5	5	6	4	5	6	4	4	6	4	5	5	5	5	5	5	5	4	4	6	2	5	3	6	2
885	1	34	1	8	6	1	1	6	1	1	3	5	1	1	5	5	2	1	5	2	2	4	5	2	1	7	6	1	1	6	1	1	1	7	1	7	7	6	6	7	7	5	3	4	4	5	3	5	3
886	1	63	2	15	5	4	3	5	3	5	6	5	1	6	4	5	4	4	5	3	5	5	5	1	6	5	5	4	3	5	4	5	6	5	1	6	5	6	6	5	4	6	2	5	3	5	3	6	2
887	1	65	1	8	6	2	2	6	3	1	1	5	1	5	6	2	7	7	7	7	7	5	1	4	4	7	3	6	6	3	6	6	5	4	2	6	7	5	1	6	7	7	1	1	7	3	5	5	3
888	1	26	2	17	4	4	1	3	4	3	3	3	1	5	3	4	2	2	3	3	3	4	4	1	4	4	5	1	1	5	1	2	5	3	1	5	5	6	6	6	6	7	1	5	3	5	3	6	2
889	1	33	1	14	6	1	4	5	2	2	4	4	1	6	5	6	2	5	4	4	2	4	5	1	5	4	5	1	2	5	2	1	5	6	1	7	6	6	6	6	5	6	2	6	2	4	4	4	4
890	1	30	1	12	4	4	2	4	3	4	4	2	3	4	4	3	3	2	3	4	2	3	3	3	3	4	3	3	4	4	4	4	4	3	4	3	4	3	4	4	3	3	5	4	4	4	4	3	5
891	1	61	1	14	6	1	1	6	1	1	1	6	1	7	7	4	4	5	5	5	4	3	3	6	3	3	5	3	3	5	3	3	2	5	3	3	3	5	4	7	5	4	4	2	6	2	6	4	4
892	1	31	2	9	6	2	1	7	1	1	5	5	1	7	2	6	1	3	6	1	1	4	6	5	2	6	6	1	1	5	1	1	3	6	6	4	7	7	7	7	5	7	1	5	3	5	3	6	2
893	1	41	2	16	4	4	4	4	4	4	4	4	4	4	4	4	6	6	4	6	4	4	4	4	4	4	4	6	6	4	5	4	4	4	4	4	4	4	4	4	4	4	4	4	4	4	4	4	4
894	1	27	2	14	7	1	1	7	2	1	1	3	3	4	5	3	6	6	1	5	6	6	3	7	4	6	7	5	7	5	5	6	6	6	7	4	6	7	2	7	1	5	3	1	7	1	7	1	7
895	1	33	1	17	5	2	2	5	4	2	4	3	1	5	1	4	3	3	3	5	3	4	2	1	3	1	4	2	3	4	4	1	4	3	1	5	5	5	1	7	7	4	4	4	4	4	4	4	4
896	1	37	1	9	5	4	1	4	3	2	1	3	3	1	2	4	1	3	5	1	1	1	6	4	4	7	5	1	1	4	1	1	1	6	4	3	7	7	7	7	4	7	1	3	5	3	5	6	2
897	1	45	2	12	4	4	4	4	4	4	4	4	4	4	4	4	4	4	4	4	4	4	4	4	4	4	4	4	4	4	4	4	4	4	4	4	4	4	4	4	4	4	4	4	4	4	4	4	4
898	1	36	2	16	7	1	3	4	1	1	1	1	2	2	2	6	1	1	6	1	1	1	5	1	1	1	6	1	1	6	1	1	1	1	1	1	1	4	4	4	4	4	4	4	4	4	4	4	4
899	1	40	2	16	4	4	1	4	2	2	2	3	1	5	4	4	4	1	4	2	2	3	4	1	4	3	4	1	1	4	1	1	4	4	1	4	4	2	4	5	4	6	2	6	2	4	4	5	3
900	1	26	1	14	7	1	1	5	2	1	1	5	1	7	5	3	1	7	4	5	4	1	3	6	4	1	4	1	4	4	1	1	1	4	4	1	4	5	4	7	7	7	1	1	7	1	7	4	4
901	1	28	1	17	7	1	1	7	1	1	7	7	1	7	6	7	6	1	6	1	1	7	7	1	7	7	7	4	1	6	1	1	7	7	1	6	6	7	7	7	7	7	1	7	1	7	1	7	1
902	1	75	2	15	6	1	1	6	1	1	1	6	1	6	6	4	1	5	4	5	5	5	3	6	4	5	4	1	5	2	5	5	1	4	6	2	5	7	2	7	2	7	1	1	7	1	7	2	6
903	1	40	2	16	6	1	1	6	1	1	1	6	1	6	2	6	1	3	6	2	1	1	6	1	4	4	6	1	1	6	1	1	1	6	1	6	3	6	6	6	6	4	4	4	4	4	4	4	4
904	1	47	2	8	2	3	4	3	3	4	4	3	3	3	3	3	4	4	3	3	2	2	3	4	3	3	3	4	3	3	3	4	4	5	4	4	4	3	4	3	3	4	4	3	5	3	5	4	4
905	1	39	2	12	2	4	5	4	6	5	3	1	3	2	6	1	4	5	4	6	4	2	1	3	3	3	1	1	1	2	6	4	3	1	3	4	4	1	1	4	4	4	4	4	4	3	5	2	6
906	1	49	1	14	5	2	2	5	3	2	6	4	1	4	2	3	1	4	2	5	3	2	5	2	2	5	3	1	4	2	4	2	3	4	2	2	4	7	3	7	4	7	1	4	4	4	4	5	3
907	1	32	1	12	4	4	5	5	5	3	1	1	1	1	1	5	3	4	5	3	3	2	2	1	3	3	4	1	3	3	3	2	1	6	1	2	2	1	1	7	7	7	1	5	3	3	5	4	4
908	1	64	2	12	3	5	1	3	4	6	7	3	7	6	4	4	5	5	3	5	5	6	2	7	6	4	1	4	2	3	5	6	7	2	1	7	7	3	3	1	5	6	2	6	2	6	2	6	2
909	1	36	2	17	5	4	3	5	4	3	5	4	4	5	5	5	4	3	5	5	4	4	5	5	4	6	5	3	3	5	5	3	3	5	4	5	4	4	4	5	5	5	3	5	3	5	3	5	3
910	1	34	2	16	5	4	1	5	1	1	3	2	1	1	3	6	2	1	6	3	1	2	5	1	4	6	5	1	1	5	2	1	3	6	2	5	6	3	6	6	3	3	5	6	2	5	3	6	2
911	1	34	1	15	5	3	3	5	1	2	5	3	2	2	2	5	4	4	4	2	2	3	2	6	1	6	4	5	3	4	2	2	3	1	5	1	5	6	3	5	5	6	2	5	3	5	3	6	2
912	1	49	2	17	6	1	1	6	1	1	1	6	3	2	2	6	1	2	6	2	1	1	6	3	1	3	6	1	1	6	2	1	2	6	2	3	2	6	6	6	6	5	3	7	1	7	1	5	3
913	1	33	1	17	6	1	2	6	2	1	1	5	1	7	1	7	1	2	6	2	1	1	6	1	6	2	7	1	1	6	1	1	1	6	1	6	4	7	7	7	7	6	2	5	3	5	3	6	2
914	1	48	1	8	4	2	2	3	6	6	2	2	4	5	4	4	2	5	4	6	6	3	3	5	5	4	4	2	4	3	6	5	2	2	4	6	4	4	4	5	5	3	5	4	4	4	4	4	4
915	1	45	1	14	5	2	2	3	2	2	5	5	3	5	4	5	2	3	5	3	2	4	4	4	5	4	5	2	3	5	4	2	4	4	3	4	4	5	5	5	3	5	3	4	4	4	4	5	3
916	1	54	1	14	4	2	2	5	3	2	2	4	2	5	5	5	2	4	5	4	2	3	3	3	5	5	5	2	3	5	3	2	2	3	2	5	5	4	4	4	4	6	2	6	2	6	2	6	2
917	1	60	1	7	5	5	4	6	6	4	4	4	4	5	2	4	4	6	4	5	5	4	3	5	5	7	4	5	6	4	6	6	4	2	4	4	7	3	1	6	1	6	2	4	4	4	4	4	4
918	1	35	2	17	7	3	1	7	1	2	1	6	1	7	3	2	6	4	2	5	4	4	2	6	2	7	2	2	4	1	3	2	1	1	2	7	7	7	3	7	1	7	1	1	7	3	5	4	4
919	1	43	1	8	6	3	5	5	4	4	3	4	3	5	6	6	5	4	5	4	4	3	4	2	5	5	6	3	3	4	3	4	3	3	2	6	5	4	4	5	5	6	2	6	2	6	2	6	2
920	1	48	1	8	7	2	4	6	4	4	4	4	2	5	6	6	5	4	5	4	4	4	4	4	6	6	7	5	4	6	4	2	2	6	2	6	6	6	6	6	6	6	2	6	2	6	2	6	2
921	1	47	1	12	6	3	5	6	5	3	4	4	1	5	5	5	3	4	5	4	3	3	5	2	6	3	5	1	4	4	3	1	2	5	1	5	3	2	6	7	6	6	2	4	4	4	4	4	4
922	1	37	1	12	4	5	1	4	1	3	6	3	6	2	1	4	4	1	4	1	4	5	1	6	4	7	5	1	1	6	1	4	5	1	6	3	5	7	1	3	1	3	5	6	2	5	3	4	4
923	1	54	2	17	6	2	2	6	3	2	5	5	2	6	6	6	4	5	4	4	3	5	6	4	5	2	6	2	2	3	4	2	6	5	4	6	4	5	5	5	5	5	3	5	3	5	3	5	3
924	1	26	1	17	4	3	3	6	6	4	5	2	2	1	2	7	1	1	7	1	1	1	7	1	4	7	7	1	1	7	1	1	1	7	1	7	7	3	5	1	7	3	5	7	1	6	2	4	4
925	1	30	1	17	7	2	1	7	1	1	1	4	2	2	5	7	1	4	5	2	1	1	3	5	7	7	6	1	1	4	1	1	1	6	3	4	5	4	5	7	3	4	4	6	2	5	3	6	2
926	1	26	1	14	6	2	2	7	3	2	5	5	1	6	6	5	4	3	4	6	2	3	4	3	5	5	4	2	2	4	4	2	2	2	2	4	4	5	4	5	4	7	1	2	6	3	5	4	4
927	1	57	1	14	6	2	2	6	3	2	3	4	2	7	5	3	2	5	3	4	2	1	4	5	6	7	5	2	4	5	2	2	1	5	6	6	7	5	5	7	6	7	1	5	3	5	3	6	2
928	1	29	1	17	5	4	2	6	3	2	3	5	2	5	5	5	4	4	5	4	3	3	4	5	5	6	6	4	1	5	1	2	1	5	1	6	2	5	5	6	6	5	3	4	4	5	3	4	4
929	1	52	1	15	6	4	4	6	4	3	6	2	4	6	5	6	4	3	6	4	2	5	3	5	6	6	6	2	2	6	2	1	3	4	3	5	6	4	4	2	2	5	3	3	5	4	4	6	2
930	1	53	2	17	5	3	1	3	2	2	1	4	3	6	4	5	2	3	2	2	1	1	4	5	4	5	4	1	2	2	1	2	1	5	7	3	5	6	6	6	6	7	1	6	2	6	2	6	2
931	1	55	1	8	3	2	2	1	4	6	1	1	2	4	4	2	2	3	1	2	5	1	1	5	2	4	2	2	2	1	3	5	1	2	3	3	4	1	1	4	6	5	3	3	5	4	4	5	3
932	1	30	1	14	5	2	2	5	5	4	2	4	2	6	1	5	1	6	4	4	6	1	7	5	5	7	7	1	6	6	3	3	2	6	4	6	7	1	7	7	4	7	1	5	3	5	3	6	2
933	1	46	1	14	5	4	4	6	5	4	4	4	3	3	4	3	5	5	4	5	4	4	4	3	5	5	5	5	5	5	5	4	4	6	3	5	5	3	4	5	6	7	1	5	3	5	3	5	3
934	1	46	1	12	4	3	2	4	4	3	1	3	1	1	5	4	1	4	4	4	4	1	3	3	2	2	4	2	4	4	4	4	2	3	2	2	2	3	3	4	4	4	4	4	4	4	4	4	4
935	1	59	1	20	7	1	3	6	4	2	2	6	2	7	7	4	2	4	5	4	4	2	2	6	3	5	3	3	4	3	4	3	3	4	5	2	5	4	3	6	4	6	2	5	3	5	3	5	3
936	1	25	1	12	3	1	3	3	3	3	3	3	1	3	1	3	3	3	3	3	3	3	3	3	5	5	3	3	3	3	3	3	3	3	3	3	3	5	2	5	2	5	3	3	5	3	5	3	5
937	1	41	1	12	5	1	1	4	2	1	4	4	2	4	1	6	1	4	6	2	1	2	4	2	1	5	5	1	2	5	1	1	5	6	1	6	6	4	4	7	7	4	4	4	4	4	4	4	4
938	1	68	1	15	6	2	2	5	2	2	6	5	4	6	6	4	4	5	4	3	3	6	5	7	6	6	5	4	4	5	4	4	5	5	4	5	5	3	3	3	3	5	3	1	7	1	7	4	4
939	1	44	1	14	6	1	1	6	1	1	5	4	2	3	3	6	3	3	5	2	1	6	3	2	3	3	6	3	3	6	2	1	2	2	2	2	2	4	4	5	4	4	4	4	4	4	4	4	4
940	1	43	1	14	5	2	2	4	3	3	3	5	2	5	4	4	3	4	4	5	4	3	4	3	5	5	4	2	3	4	4	4	3	4	2	3	4	5	4	7	6	6	2	5	3	5	3	5	3
941	1	42	1	17	5	3	5	4	3	3	4	4	3	6	5	4	5	5	4	5	5	4	3	4	5	3	3	4	4	3	5	4	3	2	2	5	2	5	3	5	5	5	3	5	3	5	3	5	3
942	1	60	1	9	6	1	1	6	1	1	1	6	1	6	6	5	1	4	5	1	1	1	4	2	5	6	6	1	3	6	2	1	1	5	2	5	5	6	6	6	6	5	3	5	3	5	3	5	3
943	1	76	2	8	5	2	2	5	4	3	2	5	5	4	2	5	2	2	6	3	3	5	4	5	5	4	5	1	2	5	3	3	3	5	2	5	5	6	4	6	6	4	4	4	4	4	4	4	4
944	1	38	1	14	6	3	4	6	5	4	3	4	3	3	3	5	3	5	5	4	2	3	3	4	3	3	5	3	4	5	4	3	3	4	3	4	4	5	5	5	5	5	3	4	4	4	4	5	3
945	1	28	1	12	5	3	4	5	4	2	3	3	1	4	3	4	3	6	4	7	3	3	2	4	2	1	3	1	5	3	3	1	1	1	3	2	1	4	3	7	3	6	2	4	4	6	2	4	4
946	1	52	1	14	6	2	2	5	3	2	4	5	2	5	6	4	3	5	3	5	6	4	2	3	3	2	3	3	5	2	5	5	3	2	2	3	3	5	4	6	5	4	4	3	5	3	5	4	4
947	1	45	2	12	4	3	2	4	4	4	4	4	2	3	4	3	5	2	3	5	4	2	6	5	3	3	4	3	3	4	3	3	3	5	2	4	4	4	4	3	5	6	2	3	5	4	4	4	4
948	1	65	1	9	7	5	5	6	5	5	5	7	4	4	4	6	7	7	4	6	5	3	5	2	4	4	5	6	7	4	6	6	3	2	3	2	3	7	5	6	5	7	1	6	2	6	2	7	1
949	1	27	1	8	6	1	1	4	1	1	2	2	5	2	2	1	7	1	1	3	2	2	2	2	2	2	1	2	1	1	1	1	1	2	2	2	2	3	2	2	2	5	3	4	4	4	4	3	5
950	1	42	1	12	2	4	3	3	7	4	4	1	4	4	4	1	5	2	5	7	7	3	1	5	1	1	1	5	1	5	7	5	4	1	7	1	1	2	1	2	1	4	4	3	5	3	5	3	5
951	1	30	2	15	6	3	2	6	4	1	4	5	1	6	5	5	4	3	4	5	2	3	4	2	4	2	4	2	3	3	4	2	2	4	2	5	2	5	3	5	5	6	2	5	3	4	4	5	3
952	1	33	2	15	4	5	4	4	5	5	4	2	4	5	7	2	2	2	2	4	6	4	4	5	6	5	1	1	1	1	1	6	4	5	5	5	5	5	5	6	3	7	1	3	5	3	5	4	4
953	1	51	1	17	3	5	4	3	5	5	3	2	2	4	3	5	3	4	4	4	4	4	4	2	5	2	5	3	3	5	3	3	5	3	1	5	3	2	3	6	6	6	2	6	2	6	2	6	2
954	1	23	2	8	5	3	2	5	2	3	2	4	4	5	5	4	4	4	4	4	4	4	4	4	4	4	4	4	4	4	4	4	2	3	5	4	4	4	4	4	4	4	4	4	4	4	4	4	4
955	1	28	1	17	6	2	3	6	1	2	4	6	4	3	2	6	2	5	6	3	5	2	6	5	2	5	6	1	2	5	1	2	1	7	2	4	3	6	7	5	3	7	1	5	3	6	2	6	2
956	1	47	2	16	5	1	1	5	1	1	5	6	2	6	4	6	2	1	5	2	2	4	6	1	6	5	6	2	1	5	1	3	4	5	1	5	5	6	3	7	3	5	3	5	3	5	3	5	3
957	1	26	1	8	5	3	1	6	3	1	1	7	1	1	3	6	1	1	7	5	3	1	5	4	7	7	4	1	1	3	4	2	3	6	7	5	5	5	1	7	1	1	7	7	1	4	4	4	4
958	1	29	1	17	7	4	4	6	4	2	4	4	1	5	4	6	4	6	5	5	5	4	3	1	5	5	6	4	5	6	4	3	4	4	1	5	5	6	6	6	6	7	1	6	2	6	2	6	2
959	1	25	1	14	5	2	2	6	2	2	2	2	1	7	5	4	4	4	3	4	6	1	4	6	1	6	4	4	4	3	4	4	1	4	6	2	5	7	5	7	1	6	2	5	3	5	3	6	2
960	1	55	1	12	1	6	4	1	4	5	3	1	5	4	4	1	6	5	2	4	5	5	2	5	4	4	3	4	4	2	4	4	2	3	5	4	4	3	1	2	3	4	4	3	5	3	5	3	5
961	1	26	1	15	5	3	1	7	2	1	7	5	1	7	3	4	3	3	5	3	2	4	5	7	4	7	6	2	2	5	3	1	4	7	7	6	7	7	6	7	6	7	1	5	3	5	3	5	3
962	1	35	1	17	7	1	1	7	2	1	2	6	1	7	3	5	2	3	5	2	1	2	4	1	7	5	6	2	1	4	1	4	1	5	1	3	6	6	6	5	3	7	1	5	3	5	3	5	3
963	1	43	1	12	4	1	1	4	1	1	1	3	1	3	3	3	1	5	2	5	2	1	1	3	3	3	2	1	5	2	5	2	1	1	3	3	3	3	3	5	3	6	2	4	4	4	4	4	4
964	1	41	1	15	5	2	3	6	6	3	4	3	5	6	6	3	6	7	2	7	6	4	3	3	5	5	3	6	7	2	6	7	3	4	6	4	4	5	3	5	3	7	1	1	7	3	5	4	4
965	1	30	1	17	4	1	1	4	3	1	1	5	2	6	5	3	2	2	2	2	2	1	2	5	4	3	3	1	1	3	1	1	1	2	3	1	1	3	2	3	3	3	5	2	6	2	6	3	5
966	1	28	1	15	2	4	7	3	7	6	4	1	4	5	4	1	6	6	3	6	6	2	2	4	5	4	2	4	5	2	7	6	2	3	4	5	4	2	1	6	5	4	4	3	5	3	5	4	4
967	1	56	1	8	5	2	4	5	4	1	5	5	1	4	1	2	5	7	1	2	1	1	1	4	6	7	2	5	7	1	6	1	1	2	4	6	7	5	3	7	1	6	2	2	6	3	5	6	2
968	1	35	1	12	5	4	4	5	5	4	4	3	5	4	4	3	5	4	3	3	4	3	4	4	4	4	4	3	4	4	3	2	3	5	4	4	4	5	2	5	5	6	2	3	5	2	6	4	4
969	1	52	1	7	4	4	4	4	4	4	4	4	4	4	4	4	4	4	4	4	4	4	4	4	4	4	4	4	4	4	4	4	4	4	4	4	4	4	4	4	4	4	4	4	4	4	4	4	4
970	1	67	1	8	5	4	4	4	4	4	3	4	4	5	5	4	4	4	4	4	4	4	4	5	3	5	4	2	3	3	3	3	3	3	3	3	4	2	2	4	4	5	3	4	4	4	4	4	4
971	1	33	2	20	6	4	4	5	4	4	4	4	4	4	5	5	3	4	5	4	4	3	5	4	5	5	5	1	3	4	4	3	3	5	3	6	5	5	5	5	5	6	2	5	3	5	3	5	3
972	1	66	2	7	6	3	3	4	3	3	2	3	5	6	6	3	5	5	3	5	5	5	3	5	1	1	4	2	3	4	3	3	3	3	4	5	3	5	5	5	5	5	3	5	3	5	3	5	3
973	1	60	1	16	6	2	2	6	3	2	5	5	2	6	6	4	3	6	4	5	4	4	3	4	4	6	4	3	5	4	6	5	5	4	3	6	6	3	2	5	4	4	4	3	5	4	4	4	4
974	1	40	2	8	2	1	1	2	4	6	2	5	7	4	1	2	1	1	3	1	1	1	7	3	1	4	3	1	1	1	2	5	1	1	2	2	2	4	6	1	1	1	7	4	4	5	3	6	2
975	1	60	1	12	7	1	1	6	3	2	4	4	1	6	5	7	5	5	5	3	3	3	7	1	7	7	7	3	4	6	4	1	3	6	1	6	7	4	7	6	6	5	3	7	1	6	2	6	2
976	1	51	1	12	4	4	3	4	4	3	3	2	3	4	1	4	3	5	4	5	3	4	2	2	5	6	4	4	5	3	4	3	3	3	4	4	5	2	2	5	3	5	3	4	4	4	4	4	4
977	1	47	1	15	3	5	5	3	6	4	4	2	5	4	2	3	5	7	4	7	4	4	1	4	3	5	4	4	4	4	6	4	4	2	4	5	5	5	3	6	6	7	1	3	5	3	5	6	2
978	1	58	1	15	4	5	5	4	7	7	4	3	1	6	6	3	7	7	3	7	7	4	2	1	5	5	4	7	7	4	7	7	4	3	1	7	7	7	3	4	4	5	3	5	3	5	3	5	3
979	1	65	2	14	6	5	5	6	5	6	4	6	1	5	6	6	1	5	6	2	2	5	6	1	5	6	6	1	2	5	5	5	5	5	1	4	5	5	5	5	5	5	3	5	3	5	3	5	3
980	1	45	1	14	5	4	3	5	4	3	5	4	3	6	2	4	3	3	3	5	4	4	3	1	5	5	4	2	2	3	3	2	5	2	2	5	5	4	3	7	5	7	1	6	2	6	2	6	2
981	1	52	1	14	5	4	4	6	4	2	1	5	2	4	5	4	6	7	4	5	2	1	4	6	4	4	4	5	5	2	5	1	1	5	6	3	4	2	2	6	6	7	1	2	6	3	5	4	4
982	1	28	1	17	7	1	1	7	3	1	7	2	1	6	2	7	1	3	5	1	1	3	5	1	7	7	6	1	1	6	3	1	3	5	1	3	6	7	4	7	4	7	1	6	2	7	1	7	1
983	1	45	2	14	3	4	5	2	6	4	4	3	2	5	4	3	5	5	3	5	5	3	3	5	5	5	2	6	5	2	5	4	3	3	3	5	5	3	3	3	4	4	4	3	5	3	5	5	3
984	1	22	1	12	2	5	3	2	7	6	5	1	6	5	7	7	1	4	7	6	1	5	2	1	7	7	6	1	3	4	6	1	5	4	1	3	7	2	2	7	4	4	4	7	1	3	5	4	4
985	1	50	1	14	4	2	2	6	2	1	1	6	2	3	5	4	6	7	2	3	1	1	4	5	5	4	4	4	6	3	1	1	1	5	4	5	4	1	1	7	7	6	2	2	6	3	5	6	2
986	1	39	1	15	6	4	4	6	2	1	1	4	4	4	3	7	6	3	6	5	3	5	5	2	5	1	6	5	4	5	4	2	2	3	1	4	2	6	6	6	6	5	3	5	3	5	3	5	3
987	1	28	2	12	5	1	1	3	2	1	5	5	1	5	2	6	4	4	5	3	1	6	3	1	4	6	6	5	3	4	3	1	5	4	3	5	5	6	6	2	2	7	1	7	1	7	1	7	1
988	1	25	1	14	5	5	4	5	5	5	5	3	1	7	2	5	5	5	5	5	5	5	4	1	5	2	5	4	4	5	4	5	5	5	2	5	3	4	4	5	4	3	5	4	4	4	4	5	3
989	1	47	1	14	7	2	4	7	5	3	4	6	2	7	5	3	7	7	2	7	6	7	3	2	6	5	3	7	7	3	6	6	5	3	2	5	5	4	4	6	6	5	3	5	3	5	3	5	3
990	1	43	1	20	1	1	1	3	6	4	4	1	1	1	1	7	1	1	6	1	1	3	5	1	6	7	5	1	1	5	2	2	6	6	1	6	7	2	7	1	7	7	1	3	5	3	5	3	5
991	1	26	1	14	6	2	5	5	3	2	4	4	3	3	3	5	2	3	4	2	2	2	5	2	4	5	4	1	2	4	2	1	2	4	2	5	5	5	6	4	2	5	3	4	4	4	4	4	4
992	1	21	1	17	3	3	4	3	4	3	4	3	3	4	2	3	3	3	3	4	3	3	3	5	5	6	3	1	3	1	5	1	1	1	2	7	4	1	1	4	1	3	5	5	3	5	3	2	6
993	1	57	1	12	6	4	3	6	4	3	4	5	4	4	6	6	5	6	6	6	5	5	5	4	4	5	5	5	6	5	6	5	5	6	5	5	5	6	4	6	4	7	1	2	6	2	6	4	4
994	1	49	1	14	4	1	1	4	4	2	2	3	1	5	3	4	1	1	3	3	2	2	4	4	5	7	4	1	1	2	1	1	1	5	1	6	7	2	4	3	2	7	1	3	5	4	4	3	5
995	1	42	1	15	6	2	2	5	3	2	5	3	2	4	3	5	2	3	4	3	2	4	3	3	4	6	5	2	3	4	3	1	3	2	1	4	5	3	3	6	6	5	3	4	4	4	4	5	3
996	1	26	1	8	4	1	3	5	7	1	1	4	7	1	1	5	1	7	5	7	4	1	2	1	7	1	4	1	5	5	6	1	1	5	1	7	1	7	7	1	7	5	3	7	1	5	3	4	4
997	1	60	1	12	4	4	4	4	4	4	4	4	1	6	4	4	4	4	4	4	4	4	3	1	6	4	4	3	3	4	3	2	5	4	1	6	4	6	5	6	6	5	3	5	3	5	3	5	3
998	1	67	1	8	6	1	2	7	3	1	1	5	1	7	7	5	1	7	4	5	1	1	4	1	7	7	5	1	6	3	3	1	1	2	1	7	7	1	1	6	6	5	3	1	7	1	7	1	7
999	1	35	1	9	5	3	1	4	2	2	4	5	3	5	4	4	3	1	4	1	2	4	5	3	5	4	4	1	1	3	1	2	4	5	2	4	4	6	6	6	6	5	3	5	3	5	3	5	3
1000	1	26	1	15	5	3	1	5	3	3	5	3	1	7	5	4	5	4	4	6	4	7	1	1	7	7	7	5	3	6	5	3	7	2	1	7	7	5	2	7	7	7	1	7	1	7	1	7	1
1001	1	63	1	8	5	4	3	6	3	2	5	6	1	7	4	4	6	3	5	4	2	5	5	1	6	4	4	6	2	6	2	2	6	6	1	5	4	3	3	7	7	7	1	7	1	7	1	7	1
1002	1	70	1	15	5	2	1	5	4	2	4	3	1	6	5	5	2	1	3	3	1	4	5	1	7	4	5	1	1	3	1	1	4	5	1	5	4	4	6	2	2	7	1	5	3	6	2	5	3
1003	1	49	1	16	5	2	3	5	1	1	2	5	2	3	3	4	1	1	4	1	1	2	4	2	3	3	5	1	1	4	1	1	3	4	1	5	5	6	6	6	6	5	3	5	3	5	3	5	3
1004	1	20	2	12	4	2	2	4	4	3	3	4	3	7	2	5	2	2	4	3	2	2	5	4	4	4	5	3	1	4	3	2	2	4	3	2	4	4	5	5	5	6	2	7	1	3	5	6	2
1005	1	55	1	14	4	4	2	4	4	4	4	4	3	4	5	1	7	7	1	7	7	7	1	5	3	7	1	7	7	1	7	7	7	1	3	3	7	4	1	5	2	6	2	2	6	2	6	2	6
1006	1	52	1	12	5	3	6	4	6	5	4	3	6	6	4	4	4	6	3	7	6	6	3	6	7	7	3	6	5	3	7	6	5	2	7	6	6	4	3	6	3	4	4	4	4	4	4	4	4
1007	1	48	1	15	6	6	4	6	5	3	6	4	1	6	4	6	4	5	6	4	4	5	4	1	5	5	6	5	4	6	4	3	5	4	6	5	5	5	5	4	4	7	1	6	2	6	2	7	1
1008	1	49	1	16	5	3	4	5	5	5	2	2	3	3	5	3	6	7	2	6	5	1	1	1	3	3	3	7	7	2	2	3	1	1	3	2	3	3	1	5	4	6	2	6	2	6	2	6	2
1009	1	23	1	8	6	1	1	7	1	1	7	7	1	7	6	6	5	6	3	5	5	1	3	7	5	1	6	1	4	5	1	1	1	5	7	5	1	7	3	7	6	7	1	1	7	1	7	2	6
1010	1	26	2	14	7	1	2	7	2	2	6	6	2	7	5	6	1	3	6	2	2	5	6	3	6	6	6	1	2	6	2	2	5	6	2	6	6	4	5	6	6	6	2	5	3	5	3	6	2
1011	1	58	1	15	5	3	3	5	4	4	3	4	3	6	6	4	3	5	4	5	3	3	5	4	4	4	5	3	4	4	5	3	4	4	2	5	5	6	6	6	6	5	3	4	4	5	3	5	3
1012	1	53	1	16	2	6	5	2	4	7	2	2	2	4	4	1	7	7	1	7	7	1	1	4	3	4	1	7	7	1	7	7	1	1	3	7	6	2	1	7	7	7	1	3	5	5	3	4	4
1013	1	52	1	8	5	1	1	6	1	2	1	6	1	7	6	4	2	3	3	3	4	2	3	2	5	7	4	1	2	2	2	2	2	3	1	6	7	4	4	1	7	7	1	6	2	6	2	7	1
1014	1	49	1	17	5	2	2	5	2	2	4	5	2	5	2	4	3	3	4	2	2	3	3	2	4	5	4	2	2	3	2	2	3	5	3	4	3	5	5	5	3	7	1	5	3	5	3	5	3
1015	1	42	1	14	4	3	2	5	4	2	4	3	2	5	4	5	2	3	4	5	2	5	3	1	5	2	5	3	2	4	4	2	5	3	1	5	2	6	6	6	3	7	1	7	1	7	1	7	1
1016	1	67	1	15	3	1	1	4	3	4	2	5	1	5	2	3	1	2	3	2	3	2	4	1	5	1	3	1	2	3	2	3	3	3	1	5	2	7	6	7	7	7	1	7	1	7	1	7	1
1017	1	48	1	12	5	2	1	4	1	1	5	4	1	7	6	4	1	2	3	2	2	3	2	7	2	7	4	1	1	3	3	2	2	3	3	3	3	7	3	7	3	7	1	2	6	2	6	3	5
1018	1	59	2	14	6	2	1	6	2	1	1	6	1	6	6	6	2	1	6	1	1	6	6	1	6	6	6	2	1	6	1	6	6	6	1	4	4	3	3	5	5	4	4	4	4	4	4	4	4
1019	1	39	1	12	7	6	4	6	4	1	4	5	3	3	7	7	6	5	5	2	1	3	3	1	5	7	7	1	1	4	1	1	1	6	1	1	3	3	3	7	7	7	1	6	2	6	2	6	2
1020	1	28	1	17	4	4	4	4	4	4	4	4	4	4	4	4	4	4	4	4	4	4	4	5	4	4	4	4	4	4	4	4	4	4	4	4	4	3	1	4	4	4	4	5	3	4	4	4	4
1021	1	40	1	12	1	1	1	1	4	5	1	1	4	1	1	1	3	2	1	2	5	1	1	7	1	1	1	1	1	1	1	3	1	1	7	4	2	2	1	3	1	5	3	1	7	3	5	1	7
1022	1	33	2	14	4	4	5	6	5	5	4	3	4	4	5	4	5	6	5	4	3	4	4	4	4	5	4	3	4	5	5	4	6	5	5	5	5	3	4	4	5	3	5	4	4	4	4	5	3
1023	1	54	2	14	6	2	2	6	2	2	3	5	2	6	6	4	5	5	5	4	2	3	5	2	6	6	6	2	2	5	2	2	2	5	2	7	6	6	6	6	6	6	2	6	2	6	2	6	2
1024	1	46	2	8	6	1	1	6	1	2	4	5	1	6	5	4	2	2	3	3	3	5	2	5	2	3	4	3	2	4	3	1	3	3	2	5	2	5	4	3	3	5	3	4	4	4	4	5	3
1025	1	45	1	12	5	5	4	4	5	4	3	3	4	4	6	4	5	4	4	5	5	3	3	5	4	5	4	4	4	4	4	4	3	4	5	4	5	2	2	5	4	5	3	5	3	5	3	5	3
1026	1	42	2	12	7	1	6	7	4	3	6	5	3	7	7	6	3	5	5	5	4	5	5	1	7	5	7	4	4	4	4	4	4	4	1	7	6	3	3	1	1	5	3	6	2	7	1	6	2
1027	1	55	1	14	6	1	2	6	2	1	2	6	1	7	7	3	7	6	4	5	5	4	2	5	5	6	3	6	5	4	4	4	4	3	2	5	5	6	5	5	4	6	2	3	5	4	4	5	3
1028	1	57	2	8	6	1	1	5	1	1	5	5	1	5	4	6	1	1	5	1	1	5	5	1	5	5	6	1	1	5	5	1	5	5	1	5	5	6	6	6	6	5	3	5	3	5	3	5	3
1029	1	33	2	8	5	4	4	5	4	3	4	5	4	1	1	5	1	1	5	3	2	1	5	1	1	1	5	1	1	5	1	1	1	5	1	1	1	5	5	3	3	1	7	5	3	5	3	4	4
1030	1	43	2	15	6	1	2	6	1	2	1	6	1	5	4	4	2	2	4	2	2	2	4	2	3	3	4	1	1	4	1	1	1	4	1	3	3	5	5	5	5	5	3	1	7	3	5	4	4
1031	1	28	1	12	7	4	4	7	1	4	4	4	3	7	5	5	2	7	5	1	3	4	4	3	7	4	7	1	3	7	1	1	4	7	1	7	4	7	7	7	7	7	1	7	1	7	1	7	1
1032	1	50	1	12	4	4	4	4	4	4	4	4	4	4	3	4	4	4	4	4	4	4	4	4	2	7	3	4	3	4	4	4	4	4	5	2	6	5	5	3	1	7	1	6	2	6	2	7	1
1033	1	52	2	8	6	1	1	6	4	1	4	4	1	7	1	6	6	7	3	6	3	1	1	4	5	6	6	7	7	6	6	3	4	3	2	2	5	6	3	6	3	7	1	4	4	3	5	4	4
1034	1	29	1	14	6	2	2	6	2	2	4	6	2	5	6	4	7	7	3	6	3	3	2	5	5	6	4	6	6	3	5	4	1	3	1	7	5	7	6	7	5	6	2	1	7	4	4	3	5
1035	1	41	2	9	4	4	4	4	4	4	4	4	4	4	4	4	4	4	4	4	4	4	4	4	4	4	4	4	4	4	4	4	4	4	4	4	4	4	4	4	4	4	4	4	4	4	4	4	4
1036	1	45	2	14	4	1	1	3	1	1	2	5	2	1	2	3	1	2	1	1	1	1	3	2	1	2	3	1	1	1	1	1	1	3	2	1	1	5	5	4	4	4	4	4	4	4	4	4	4
1037	1	73	1	15	6	2	1	6	1	2	4	6	3	5	6	4	7	3	4	3	3	3	3	5	3	7	5	7	3	5	2	2	4	4	4	3	6	4	4	4	4	5	3	3	5	3	5	4	4
1038	1	39	1	12	1	6	1	1	6	4	1	1	1	1	2	2	5	1	2	6	4	1	4	2	1	2	4	2	1	2	2	2	1	3	3	1	5	2	4	6	6	5	3	4	4	6	2	4	4
1039	1	65	1	8	6	1	2	5	4	4	3	4	4	6	6	5	1	2	5	2	2	2	5	3	5	7	6	1	1	4	4	2	2	5	2	6	7	4	6	4	7	6	2	5	3	5	3	6	2
1040	1	57	2	8	5	3	1	5	1	1	1	1	1	1	1	5	2	1	5	1	1	1	1	1	1	1	5	1	1	5	1	1	1	1	1	1	1	2	2	2	2	3	5	3	5	3	5	3	5
1041	1	30	2	15	3	1	1	4	1	1	1	5	1	1	2	2	2	2	1	1	2	2	1	2	1	1	2	2	2	2	2	2	2	2	2	1	1	7	4	5	2	5	3	1	7	2	6	4	4
1042	1	30	2	15	7	2	2	6	3	2	4	3	2	4	5	2	5	4	3	4	3	4	2	6	3	3	3	6	3	3	3	2	3	4	2	3	2	7	5	7	5	7	1	2	6	3	5	4	4
1043	1	67	2	14	6	3	2	6	2	2	4	5	2	6	6	4	2	4	5	2	2	5	5	2	6	6	5	1	1	5	1	1	5	5	1	5	5	7	7	4	4	4	4	5	3	5	3	5	3
1044	1	43	1	15	5	4	3	5	4	2	3	3	1	1	1	5	4	3	3	2	2	2	3	2	1	1	5	1	1	5	1	1	2	3	1	4	3	5	5	5	5	5	3	4	4	4	4	4	4
1045	1	30	2	14	4	1	1	4	1	1	1	4	1	4	4	1	1	1	1	1	4	1	1	4	1	1	4	1	1	4	1	1	4	4	4	1	1	4	4	4	4	4	4	4	4	4	4	4	4
1046	1	29	1	15	5	2	2	6	2	3	6	1	1	7	5	5	3	4	4	4	4	3	3	3	4	5	4	3	3	3	3	3	3	2	2	4	4	7	7	4	1	7	1	4	4	5	3	6	2
1047	1	56	2	12	4	4	4	4	4	4	4	4	4	4	4	4	4	4	4	4	4	4	4	4	4	4	4	4	4	4	4	4	4	4	4	4	4	4	3	5	4	4	4	4	4	4	4	4	4
1048	1	49	1	12	5	2	2	1	2	1	4	3	2	4	6	4	1	3	1	2	1	2	4	1	2	6	5	1	2	4	2	1	2	3	1	3	6	3	3	6	6	4	4	4	4	4	4	4	4
1049	1	24	2	14	7	4	5	7	4	4	7	7	1	6	1	3	6	4	6	6	6	3	3	7	4	6	4	5	3	4	6	6	6	3	5	4	6	7	3	7	4	7	1	2	6	1	7	5	3
1050	1	64	2	8	5	1	1	5	1	1	1	5	1	4	3	4	1	2	4	1	1	1	4	3	4	5	5	1	1	5	1	1	1	5	2	4	5	6	6	6	6	5	3	5	3	5	3	5	3
1051	1	67	1	12	5	2	2	4	4	4	5	4	5	5	5	2	4	4	2	5	6	2	2	5	4	5	2	2	4	2	4	6	2	2	6	4	5	2	2	2	2	3	5	2	6	2	6	2	6
1052	1	28	1	12	5	3	2	5	1	4	4	4	2	7	6	3	4	4	2	5	5	1	4	6	2	7	3	1	4	2	4	1	3	4	2	6	4	5	4	7	1	7	1	1	7	4	4	4	4
1053	1	60	1	20	1	7	6	1	5	6	1	1	7	7	7	1	7	5	1	4	4	1	3	5	5	5	1	6	3	3	3	3	1	4	7	5	5	7	7	7	7	7	1	1	7	1	7	1	7
1054	1	56	1	8	3	3	3	3	3	3	3	3	3	3	3	3	2	2	2	2	3	3	3	3	3	3	3	3	3	3	3	3	3	3	3	3	3	3	3	3	3	4	4	4	4	4	4	4	4
1055	1	23	1	12	4	5	6	4	7	5	4	4	5	4	5	3	3	6	4	6	4	2	2	5	5	5	4	3	2	4	3	3	3	4	4	5	5	4	4	6	5	3	5	5	3	5	3	4	4
1056	1	45	1	15	6	2	2	7	2	2	6	5	1	7	3	5	2	2	7	2	2	6	7	1	7	7	5	1	1	7	1	1	6	6	1	7	7	6	7	5	6	7	1	7	1	4	4	6	2
1057	1	74	2	16	5	1	1	5	1	5	5	5	4	5	6	5	1	2	5	1	5	4	5	2	6	4	4	1	1	5	1	1	4	5	4	5	5	7	7	7	7	5	3	5	3	5	3	5	3
1058	1	71	2	16	2	1	1	1	3	2	4	3	5	6	6	2	1	5	1	5	4	5	4	6	6	6	2	1	5	2	5	2	5	3	6	6	6	4	4	6	6	4	4	3	5	3	5	4	4
1059	1	44	2	8	4	5	4	5	4	5	6	5	6	5	6	5	6	5	6	5	6	5	6	5	6	5	5	1	1	5	1	3	2	5	3	2	1	5	6	5	6	4	4	4	4	4	4	4	4
1060	1	42	2	8	4	3	4	5	5	4	3	2	3	4	5	4	3	4	5	4	5	5	4	3	4	5	4	3	4	5	5	4	3	4	5	6	5	4	3	4	5	4	4	3	5	4	4	3	5
1061	1	24	1	15	4	4	4	4	4	4	4	4	4	4	4	4	4	4	4	4	4	4	4	4	6	6	4	4	4	4	4	4	4	4	4	4	4	4	4	4	4	7	1	5	3	6	2	5	3
1062	1	32	1	17	4	2	3	5	3	5	4	3	2	7	3	5	2	2	6	3	4	3	5	2	7	6	6	2	2	6	2	3	5	5	1	6	6	6	6	6	6	4	4	5	3	5	3	5	3
1063	1	21	2	14	7	2	1	7	3	3	7	4	1	7	2	4	5	4	3	5	4	2	4	6	4	7	4	5	3	3	5	2	3	2	5	3	7	5	3	6	1	6	2	2	6	2	6	4	4
1064	1	66	2	9	5	3	4	5	3	4	5	5	5	4	4	1	2	1	1	1	1	1	2	2	2	2	1	1	1	1	1	2	2	1	1	2	2	5	2	2	2	7	1	1	7	1	7	1	7
1065	1	45	2	17	5	5	2	7	2	2	6	5	1	7	2	4	2	2	5	2	2	5	5	1	7	5	5	2	2	5	2	2	4	5	1	6	5	5	6	7	7	7	1	7	1	7	1	7	1
1066	1	30	1	17	5	5	3	6	5	3	3	3	1	5	5	3	2	4	4	2	3	5	5	3	5	6	4	1	2	5	2	3	4	5	2	6	6	5	3	6	3	6	2	5	3	5	3	5	3
1067	1	31	1	14	4	4	2	5	4	4	5	4	3	5	5	4	5	5	5	5	5	4	4	6	5	6	4	2	2	4	2	4	3	4	5	2	6	5	5	1	1	5	3	2	6	2	6	2	6
1068	1	47	1	14	6	4	2	7	4	2	6	4	2	6	6	3	6	5	3	5	5	3	3	6	5	6	5	7	4	4	4	3	5	4	3	4	7	4	4	7	6	7	1	2	6	4	4	4	4
1069	1	28	1	12	5	2	2	5	4	2	3	4	3	3	1	3	5	3	3	4	3	3	4	4	5	5	5	2	2	4	2	2	3	5	2	3	5	4	4	4	4	5	3	3	5	3	5	4	4
1070	1	25	2	8	7	5	3	7	1	1	1	1	1	7	6	5	1	1	5	1	1	1	1	4	4	3	6	1	1	6	1	1	1	5	4	1	1	7	6	7	1	7	1	4	4	4	4	7	1
1071	1	56	1	17	5	2	3	4	4	4	5	4	3	5	2	5	2	2	2	2	2	4	4	2	5	4	5	2	5	4	5	2	5	5	2	5	3	5	5	5	5	6	2	6	2	6	2	6	2
1072	1	28	1	14	1	3	4	2	7	7	1	1	7	3	1	2	4	5	3	6	6	6	1	7	4	4	2	3	3	2	4	4	1	1	3	4	4	1	1	1	1	7	1	7	1	7	1	7	1
1073	1	56	2	15	7	6	4	7	3	3	7	7	2	7	3	5	7	5	4	6	6	5	5	7	7	7	4	4	4	4	4	4	4	4	4	4	4	7	7	7	7	7	1	4	4	4	4	4	4
1074	1	36	2	9	4	4	3	3	6	6	4	4	4	5	6	2	5	5	2	5	6	4	1	6	4	1	2	5	5	2	5	6	4	2	6	2	5	7	4	7	4	5	3	2	6	3	5	3	5
1075	1	29	1	12	5	4	4	4	4	4	4	2	4	4	2	4	4	4	4	4	4	4	4	4	4	4	4	4	4	4	4	4	4	4	4	4	5	3	3	1	1	4	4	4	4	4	4	4	4
1076	1	62	2	12	4	3	6	5	6	4	3	5	4	2	6	5	4	6	5	6	4	2	5	3	3	3	5	1	2	4	4	2	3	6	2	4	4	6	6	6	6	5	3	5	3	5	3	5	3
1077	1	72	2	7	5	2	2	5	4	5	4	4	1	6	6	4	6	4	4	6	4	4	3	2	4	4	4	4	4	4	4	4	4	4	4	4	4	4	4	6	6	5	3	2	6	2	6	3	5
1078	1	30	2	15	4	3	3	4	3	4	5	4	3	4	4	5	3	4	3	4	3	4	6	3	5	5	4	2	4	3	4	4	4	4	3	5	5	5	5	5	5	6	2	4	4	4	4	5	3
1079	1	53	1	12	5	1	1	5	4	2	4	4	1	5	5	5	1	3	5	4	3	4	4	1	5	5	5	1	2	5	3	2	4	5	1	5	5	3	3	7	7	5	3	5	3	5	3	5	3
1080	1	38	1	12	6	2	2	6	1	1	4	5	3	5	3	5	2	4	5	3	1	3	4	4	3	3	5	1	1	5	2	1	3	4	3	4	3	5	4	6	4	6	2	4	4	4	4	5	3
1081	1	24	1	12	4	2	2	4	4	2	4	4	4	3	2	4	4	1	4	2	1	4	4	4	3	6	3	1	1	3	2	1	3	3	5	3	1	2	2	3	4	2	6	3	5	2	6	3	5
1082	1	46	1	17	4	5	2	5	3	2	3	3	2	6	6	4	2	2	5	2	2	3	4	2	6	6	3	2	2	4	3	1	3	3	1	6	6	2	3	6	6	6	2	6	2	6	2	6	2
1083	1	55	2	8	5	2	2	3	3	2	2	5	4	6	3	5	2	5	3	4	3	2	4	4	4	6	4	2	3	2	3	2	2	4	2	2	4	6	2	6	2
1084	1	68	2	16	5	2	2	5	2	2	3	5	2	5	5	5	4	6	4	6	5	5	5	4	4	5	5	5	6	4	6	4	4	5	4	5	5	6	6	6	6
1085	1	49	2	8	5	3	2	3	2	1	5	3	3	4	3	4	2	3	4	2	2	3	3	2	3	2	5	1	3	3	1	2	4	3	2	4	3	5	5	4	4
1086	1	45	2	8	3	3	1	3	1	1	3	3	1	3	3	3	5	2	3	1	1	3	3	1	3	6	3	7	1	3	1	1	3	2	1	3	3
1087	1	71	2	8	3	2	3	4	4	5	3	4	5	3	3	2	2	4	3	5	5	3	3	4	3	3
1088	1	37	1	12	3	6	2	4	3	2	5	1	2	5	4
1089	1	26	1	8	4	7	1	5	1	1	1	3	1	6	1
1090	1	26	1	17	6	7	6	6	6	7	6	6	6	7	7
1091	1	69	1	14	5	4	3	6	3	3	4	4	2	7	5
1092	1	29	1	8
1093	1	56	1	12
1094	1	54	2	8
1095	1	38	1	12
1096	1	73	2	12
1097	1	65	2	12
1098	1	75	1	12
1099	1	42	2	20
1100	1	41	1	17
1101	1	55	1	12
1102	1	71	2	8
1103	1	28	1	8
1104	1	22	1	17
1105	1	25	1	17
1106	1	28	1	12
1107	1	63	1	8
1108	1	68	1	7
1109	1	73	1	14
1110	1	36	1	12
1111	1	30	1	12
1112	1	54	2	8
1113	1	34	1	17
1114	1	49	2	15
1115	1	31	1	15
1116	1	33	1	15
1117	1	48	1	17
1118	1	36	1	12
1119	1	37	2	15
1120	1	40	1	9
1121	1	61	2	12
1122	1	22	1	8
1123	1	55	1	12
1124	1	62	1	14
1125	1	62	1	14
1126	1	45	1	14
1127	1	61	1	12
1128	1	29	1
[truncated: 797 more columns]
